# Supplementary material for: ﻿The millipede family Polydesmidae Leach, 1816 (Diplopoda, Polydesmida) from Vietnam, with a description of a new cavernicolous species
Source: Zookeys. 2024 Jan 30;1190:259–80. doi: 10.3897/zookeys.1190.114958 (PMC10848813; doi:10.3897/zookeys.1190.114958)
Supplement: XML Treatment for Polydesmus [file zookeys.1190.114958-treatment1.xml]

<!DOCTYPE tp:taxon-treatment
  PUBLIC "-//TaxonX//DTD Taxonomic Treatment Publishing DTD v0 20100105//EN" "tax-treatment-NSO.dtd">
<tp:taxon-treatment xmlns:tp="http://www.plazi.org/taxpub"><tp:treatment-meta><kwd-group><label>Taxon classification</label><kwd>
                <named-content content-type="kingdom">Animalia</named-content>
              </kwd><kwd>
                <named-content content-type="order">Polydesmida</named-content>
              </kwd><kwd>
                <named-content content-type="family">Polydesmidae</named-content>
              </kwd></kwd-group><mixed-citation publication-type="journal"><person-group><name><surname>Nguyen</surname><given-names>Anh D.</given-names></name><name><surname>Vu</surname><given-names>Tam T. T.</given-names></name><name><surname>Eguchi</surname><given-names>Katsuyuki</given-names></name></person-group><article-title>﻿The millipede family <tp:taxon-name><tp:taxon-name-part taxon-name-part-type="family">Polydesmidae</tp:taxon-name-part></tp:taxon-name> Leach, 1816 (<tp:taxon-name><tp:taxon-name-part taxon-name-part-type="class">Diplopoda</tp:taxon-name-part></tp:taxon-name>, <tp:taxon-name><tp:taxon-name-part taxon-name-part-type="order">Polydesmida</tp:taxon-name-part></tp:taxon-name>) from Vietnam, with a description of a new cavernicolous species</article-title><source>Zookeys</source><day>30</day><month>01</month><year>2024</year><volume>1190</volume><fpage>259</fpage><lpage>280</lpage><pub-id pub-id-type="doi">10.3897/zookeys.1190.114958</pub-id></mixed-citation></tp:treatment-meta><tp:nomenclature><label>﻿Genus</label><tp:taxon-name>
              <object-id xmlns:xlink="http://www.w3.org/1999/xlink" content-type="arpha" xlink:type="simple">C9FF403D-9589-5493-9877-74A2BC3E1CDB</object-id>
              <tp:taxon-name-part taxon-name-part-type="genus" reg="Polydesmus">Polydesmus</tp:taxon-name-part>
            </tp:taxon-name><tp:taxon-authority>Latreille, 1802–1803</tp:taxon-authority></tp:nomenclature><tp:treatment-sec sec-type="type species" id="SECID0EIJAC"><title>Type species.</title><p><italic><tp:taxon-name><tp:taxon-name-part taxon-name-part-type="genus" reg="Julus">Julus</tp:taxon-name-part><tp:taxon-name-part taxon-name-part-type="species" reg="complanatus">complanatus</tp:taxon-name-part></tp:taxon-name></italic> Linnaeus, 1761, by monotypy.</p></tp:treatment-sec><tp:treatment-sec sec-type="remarks" id="SECID0EZJAC"><title>Remarks.</title><p><italic><tp:taxon-name><tp:taxon-name-part taxon-name-part-type="genus" reg="Polydesmus">Polydesmus</tp:taxon-name-part></tp:taxon-name></italic> is certainly the largest genus within the family <tp:taxon-name><tp:taxon-name-part taxon-name-part-type="family">Polydesmidae</tp:taxon-name-part></tp:taxon-name>, with over 200 species and subspecies which mainly occur in Europe and the Mediterranean, west of the central Caucasus (<xref ref-type="bibr" rid="B19">Hoffman 1980</xref>; <xref ref-type="bibr" rid="B5">Djursvoll et al. 2001</xref>). A few species have been found in the Oriental Region, these being <italic><tp:taxon-name><tp:taxon-name-part taxon-name-part-type="genus" reg="Polydesmus">Polydesmus</tp:taxon-name-part><tp:taxon-name-part taxon-name-part-type="species" reg="japonicus">japonicus</tp:taxon-name-part></tp:taxon-name></italic> Miyosi, 1956, <italic><tp:taxon-name><tp:taxon-name-part taxon-name-part-type="genus" reg="Polydesmus">P.</tp:taxon-name-part><tp:taxon-name-part taxon-name-part-type="species" reg="miyosii">miyosii</tp:taxon-name-part></tp:taxon-name></italic> Murakami, 1966, <italic><tp:taxon-name><tp:taxon-name-part taxon-name-part-type="genus" reg="Polydesmus">P.</tp:taxon-name-part><tp:taxon-name-part taxon-name-part-type="species" reg="tanakai">tanakai</tp:taxon-name-part></tp:taxon-name></italic> Murakami, 1970, and <italic><tp:taxon-name><tp:taxon-name-part taxon-name-part-type="genus" reg="Polydesmus">P.</tp:taxon-name-part><tp:taxon-name-part taxon-name-part-type="species" reg="tangonis">tangonis</tp:taxon-name-part></tp:taxon-name></italic> Murakami, 1973 from Japan; <italic><tp:taxon-name><tp:taxon-name-part taxon-name-part-type="genus" reg="Polydesmus">P.</tp:taxon-name-part><tp:taxon-name-part taxon-name-part-type="species" reg="moorei">moorei</tp:taxon-name-part></tp:taxon-name></italic> Pocock, 1895 and <italic><tp:taxon-name><tp:taxon-name-part taxon-name-part-type="genus" reg="Polydesmus">P.</tp:taxon-name-part><tp:taxon-name-part taxon-name-part-type="species" reg="paludicola">paludicola</tp:taxon-name-part></tp:taxon-name></italic> Pocock, 1895 from eastern China; <italic><tp:taxon-name><tp:taxon-name-part taxon-name-part-type="genus" reg="Polydesmus">P.</tp:taxon-name-part><tp:taxon-name-part taxon-name-part-type="species" reg="liber">liber</tp:taxon-name-part></tp:taxon-name></italic> Golovatch, 1991 from Hong Kong, southern China (<xref ref-type="bibr" rid="B9">Golovatch 1991</xref>); and <italic><tp:taxon-name><tp:taxon-name-part taxon-name-part-type="genus" reg="Polydesmus">P.</tp:taxon-name-part><tp:taxon-name-part taxon-name-part-type="species" reg="vietnamicus">vietnamicus</tp:taxon-name-part></tp:taxon-name></italic> Nguyen, 2009, the only species of the genus from northern Vietnam (<xref ref-type="bibr" rid="B29">Nguyen 2009</xref>). The two old species of <xref ref-type="bibr" rid="B33">Pocock (1895)</xref> from mainland China are only provisionally to be assigned to <italic><tp:taxon-name><tp:taxon-name-part taxon-name-part-type="genus" reg="Polydesmus">Polydesmus</tp:taxon-name-part></tp:taxon-name></italic>, as both require revision. The distribution of <italic><tp:taxon-name><tp:taxon-name-part taxon-name-part-type="genus" reg="Polydesmus">Polydesmus</tp:taxon-name-part></tp:taxon-name></italic> seems to be amphi-Palaearctic (<xref ref-type="bibr" rid="B9">Golovatch 1991</xref>).</p></tp:treatment-sec><ref-list><ref id="B19"><mixed-citation xmlns:xlink="http://www.w3.org/1999/xlink" xlink:type="simple"><person-group><name name-style="western"><surname>Hoffman</surname><given-names>RL</given-names></name></person-group> (<year>1980</year>) <source>Classification of the <tp:taxon-name><tp:taxon-name-part taxon-name-part-type="class">Diplopoda</tp:taxon-name-part></tp:taxon-name>.</source><publisher-name>Muséum d’Histoire Naturelle</publisher-name>, <publisher-loc>Genève</publisher-loc>, <size units="page">237 pp</size>.</mixed-citation></ref><ref id="B5"><mixed-citation xmlns:xlink="http://www.w3.org/1999/xlink" xlink:type="simple"><person-group><name name-style="western"><surname>Djursvoll</surname><given-names>P</given-names></name><name name-style="western"><surname>Golovatch</surname><given-names>SI</given-names></name><name name-style="western"><surname>Johanson</surname><given-names>KA</given-names></name><name name-style="western"><surname>Meidell</surname><given-names>B</given-names></name></person-group> (<year>2001</year>) <article-title>Phylogenetic relationships within <italic><tp:taxon-name><tp:taxon-name-part taxon-name-part-type="genus">Polydesmus</tp:taxon-name-part></tp:taxon-name></italic> sensu lato (<tp:taxon-name><tp:taxon-name-part taxon-name-part-type="class">Diplopoda</tp:taxon-name-part></tp:taxon-name>: <tp:taxon-name><tp:taxon-name-part taxon-name-part-type="family">Polydesmidae</tp:taxon-name-part></tp:taxon-name>).</article-title><source>Fragmenta Faunistica</source><volume>43</volume>: <fpage>37</fpage>–<lpage>59</lpage>.</mixed-citation></ref><ref id="B9"><mixed-citation xmlns:xlink="http://www.w3.org/1999/xlink" xlink:type="simple"><person-group><name name-style="western"><surname>Golovatch</surname><given-names>SI</given-names></name></person-group> (<year>1991</year>) <article-title>The millipede family <tp:taxon-name><tp:taxon-name-part taxon-name-part-type="family">Polydesmidae</tp:taxon-name-part></tp:taxon-name> in Southeast Asia, with notes on phylogeny (<tp:taxon-name><tp:taxon-name-part taxon-name-part-type="class">Diplopoda</tp:taxon-name-part></tp:taxon-name>: <tp:taxon-name><tp:taxon-name-part taxon-name-part-type="order">Polydesmida</tp:taxon-name-part></tp:taxon-name>).</article-title><source>Steenstrupia (Copenhagen)</source><volume>17</volume>: <fpage>141</fpage>–<lpage>159</lpage>.</mixed-citation></ref><ref id="B29"><mixed-citation xmlns:xlink="http://www.w3.org/1999/xlink" xlink:type="simple"><person-group><name name-style="western"><surname>Nguyen</surname><given-names>AD</given-names></name></person-group> (<year>2009</year>) <article-title>A new species of the family <tp:taxon-name><tp:taxon-name-part taxon-name-part-type="family">Polydesmidae</tp:taxon-name-part></tp:taxon-name> (<tp:taxon-name><tp:taxon-name-part taxon-name-part-type="class">Diplopoda</tp:taxon-name-part></tp:taxon-name>: <tp:taxon-name><tp:taxon-name-part taxon-name-part-type="order">Polydesmida</tp:taxon-name-part></tp:taxon-name>) from Vietnam.</article-title><source>International Journal of Myriapodology</source><volume>2</volume>(<issue>1</issue>): <fpage>63</fpage>–<lpage>68</lpage>. <ext-link xlink:href="10.1163/187525409X462421" ext-link-type="doi" xlink:type="simple">https://doi.org/10.1163/187525409X462421</ext-link></mixed-citation></ref><ref id="B33"><mixed-citation xmlns:xlink="http://www.w3.org/1999/xlink" xlink:type="simple"><person-group><name name-style="western"><surname>Pocock</surname><given-names>RI</given-names></name></person-group> (<year>1895</year>) <article-title>Report upon the <tp:taxon-name><tp:taxon-name-part taxon-name-part-type="class">Chilopoda</tp:taxon-name-part></tp:taxon-name> and <tp:taxon-name><tp:taxon-name-part taxon-name-part-type="class">Diplopoda</tp:taxon-name-part></tp:taxon-name> obtained by P. W. Bassett-Smith, Esq., Surgeon R.N., and J. J. Walker, Esq., R.N., during the cruise in the Chinese Seas of H.M.S.‘Penguin’, Commander W. U. Moore commanding.</article-title><source>Annals &amp; Magazine of Natural History</source><volume>15</volume>(<issue>88</issue>): <fpage>346</fpage>–<lpage>368</lpage>. <ext-link xlink:href="10.1080/00222939508677895" ext-link-type="doi" xlink:type="simple">https://doi.org/10.1080/00222939508677895</ext-link></mixed-citation></ref></ref-list></tp:taxon-treatment>
