# Supplementary material for: ﻿The millipede family Polydesmidae Leach, 1816 (Diplopoda, Polydesmida) from Vietnam, with a description of a new cavernicolous species
Source: Zookeys. 2024 Jan 30;1190:259–80. doi: 10.3897/zookeys.1190.114958 (PMC10848813; doi:10.3897/zookeys.1190.114958)
Supplement: XML Treatment for Polydesmus vietnamicus [file zookeys.1190.114958-treatment2.xml]

<!DOCTYPE tp:taxon-treatment
  PUBLIC "-//TaxonX//DTD Taxonomic Treatment Publishing DTD v0 20100105//EN" "tax-treatment-NSO.dtd">
<tp:taxon-treatment xmlns:tp="http://www.plazi.org/taxpub"><tp:treatment-meta><kwd-group><label>Taxon classification</label><kwd>
                <named-content content-type="kingdom">Animalia</named-content>
              </kwd><kwd>
                <named-content content-type="order">Polydesmida</named-content>
              </kwd><kwd>
                <named-content content-type="family">Polydesmidae</named-content>
              </kwd></kwd-group><mixed-citation publication-type="journal"><person-group><name><surname>Nguyen</surname><given-names>Anh D.</given-names></name><name><surname>Vu</surname><given-names>Tam T. T.</given-names></name><name><surname>Eguchi</surname><given-names>Katsuyuki</given-names></name></person-group><article-title>﻿The millipede family <tp:taxon-name><tp:taxon-name-part taxon-name-part-type="family">Polydesmidae</tp:taxon-name-part></tp:taxon-name> Leach, 1816 (<tp:taxon-name><tp:taxon-name-part taxon-name-part-type="class">Diplopoda</tp:taxon-name-part></tp:taxon-name>, <tp:taxon-name><tp:taxon-name-part taxon-name-part-type="order">Polydesmida</tp:taxon-name-part></tp:taxon-name>) from Vietnam, with a description of a new cavernicolous species</article-title><source>Zookeys</source><day>30</day><month>01</month><year>2024</year><volume>1190</volume><fpage>259</fpage><lpage>280</lpage><pub-id pub-id-type="doi">10.3897/zookeys.1190.114958</pub-id></mixed-citation></tp:treatment-meta><tp:nomenclature><label>﻿</label><tp:taxon-name>
              <object-id xmlns:xlink="http://www.w3.org/1999/xlink" content-type="arpha" xlink:type="simple">3F55FE8D-C96D-52C2-A3C2-952A0E5B9BF1</object-id>
              <tp:taxon-name-part taxon-name-part-type="genus" reg="Polydesmus">Polydesmus</tp:taxon-name-part>
              <tp:taxon-name-part taxon-name-part-type="species" reg="vietnamicus">vietnamicus</tp:taxon-name-part>
            </tp:taxon-name><tp:taxon-authority>Nguyen, 2009</tp:taxon-authority><xref ref-type="fig" rid="F1">Figs 1</xref><xref ref-type="fig" rid="F2">, 2</xref><xref ref-type="fig" rid="F3">, 3</xref><xref ref-type="fig" rid="F4">, 4</xref><xref ref-type="fig" rid="F5">, 5</xref><xref ref-type="fig" rid="F6">, 6</xref><xref ref-type="fig" rid="F7">, 7</xref><xref ref-type="fig" rid="F8">, 8</xref></tp:nomenclature><tp:treatment-sec sec-type="material" id="SECID0EPAAE"><title>Materials examined.</title><p>Vietnam – Vinh Phuc Province • 1 ♂, 1 ♀; Vinh Phuc Province, Tam Dao National Park, near town; 1,000 m a.s.l.; 1 March 2005; Anh D. Nguyen leg.; natural secondary forest • 1 ♂; Vinh Phuc Province, Tam Dao National Park, on the way to Thac Bac waterfall; 1,000 m a.s.l.; 22 March 2005; Anh D. Nguyen leg.; bamboo forest, near stream • 1 ♂, 3 ♀s, 1 juvenile; Vinh Phuc Province, Tam Dao National Park, around the town; 900–1,000 m a.s.l.; 15–18 October 2010; Anh D. Nguyen leg.; mixed forest; <abbrev xmlns:xlink="http://www.w3.org/1999/xlink" xlink:title="Institute of Ecology and Biological Resources" id="ABBRID0EVAAE" xlink:type="simple">IEBR</abbrev>-Myr 967 • 3 ♀♀; Tam Dao National Park, on way to Tam Dao 2; 1,100 m a.s.l.; 25 February 2017; Anh D. Nguyen leg.; natural forest; <abbrev xmlns:xlink="http://www.w3.org/1999/xlink" xlink:title="Institute of Ecology and Biological Resources" id="ABBRID0EZAAE" xlink:type="simple">IEBR</abbrev>-Myr 604 – Ha Giang Province • 2 ♂♂, 1 ♀; Bac Me Natural Reserve, Lac Nong commune, Ban Khen; <named-content xmlns:xlink="http://www.w3.org/1999/xlink" content-type="dwc:verbatimCoordinates" xlink:type="simple"><named-content content-type="geo-json" specific-use="{&#34;type&#34;:&#34;Point&#34;,&#34;coordinates&#34;:[105.234583,22.758556]}" id="NCID0EABAE" xlink:type="simple">22°45'30.8"N, 105°14'04.5"E</named-content></named-content>; 11 December 2019; Anh D. Nguyen leg.; regenerated forest; <abbrev xmlns:xlink="http://www.w3.org/1999/xlink" xlink:title="Institute of Ecology and Biological Resources" id="ABBRID0EFBAE" xlink:type="simple">IEBR</abbrev>-Myr 808.</p><fig id="F1" position="float" orientation="portrait"><object-id xmlns:xlink="http://www.w3.org/1999/xlink" content-type="doi" xlink:type="simple">10.3897/zookeys.1190.114958.figure1</object-id><object-id xmlns:xlink="http://www.w3.org/1999/xlink" content-type="arpha" xlink:type="simple">ABF84317-B0B1-551F-AC6C-8A38A873BE92</object-id><label>Figure 1.</label><caption><p>Records of polydesmid species in Vietnam and of all known <italic><tp:taxon-name><tp:taxon-name-part taxon-name-part-type="genus" reg="Pacidesmus">Pacidesmus</tp:taxon-name-part></tp:taxon-name></italic> species.</p></caption><graphic xmlns:xlink="http://www.w3.org/1999/xlink" xlink:href="zookeys-1190-259_article-114958__-g001.jpg" position="float" orientation="portrait" xlink:type="simple" id="oo_976107.jpg"><uri content-type="original_file" xlink:type="simple">https://binary.pensoft.net/fig/976107</uri></graphic></fig></tp:treatment-sec><tp:treatment-sec sec-type="diagnosis" id="SECID0E4BAE"><title>Diagnosis.</title><p>A typical polydesmid with 20 body rings and three transverse rows of bosses with setae on metaterga. Gonopodal solenomere rather well developed, conspicuously shaped. Endomere elongate and strongly falcate, directed caudally, starting laterally and basally of recurvature point of seminal groove, set off from femorite by a sulcus, with a pair of strong teeth at about midway (<bold><abbrev xmlns:xlink="http://www.w3.org/1999/xlink" xlink:title="teeth at about midway" id="ABBRID0EECAE" xlink:type="simple">mt</abbrev></bold>). Seminal groove largely mesal, crossing the femorite diagonally, terminal lateral loop relatively short and turning around a distofemoral process (<bold><abbrev xmlns:xlink="http://www.w3.org/1999/xlink" xlink:title="around a distofemoral process" id="ABBRID0EJCAE" xlink:type="simple">ap</abbrev></bold>). Solenomere (<bold><abbrev xmlns:xlink="http://www.w3.org/1999/xlink" xlink:title="Solenomere" id="ABBRID0EOCAE" xlink:type="simple">sl</abbrev></bold>) short, but evident and bifid.</p><fig id="F2" position="float" orientation="portrait"><object-id xmlns:xlink="http://www.w3.org/1999/xlink" content-type="doi" xlink:type="simple">10.3897/zookeys.1190.114958.figure2</object-id><object-id xmlns:xlink="http://www.w3.org/1999/xlink" content-type="arpha" xlink:type="simple">97B142B8-4F15-5327-9260-CFC0C4C7E8B8</object-id><label>Figure 2.</label><caption><p><italic><tp:taxon-name><tp:taxon-name-part taxon-name-part-type="genus" reg="Polydesmus">Polydesmus</tp:taxon-name-part><tp:taxon-name-part taxon-name-part-type="species" reg="vietnamicus">vietnamicus</tp:taxon-name-part></tp:taxon-name></italic> Nguyen, 2009 from Ha Giang Province (<abbrev xmlns:xlink="http://www.w3.org/1999/xlink" xlink:title="Institute of Ecology and Biological Resources" id="ABBRID0EFDAE" xlink:type="simple">IEBR</abbrev>-Myr 808) <bold>A–C</bold> ♂. Anterior part of body <bold>A</bold> dorsal view <bold>B</bold> lateral view <bold>C</bold> ventral view <bold>D</bold> ♀, anterior part of body, ventral view. Scale bars: 1 mm.</p></caption><graphic xmlns:xlink="http://www.w3.org/1999/xlink" xlink:href="zookeys-1190-259_article-114958__-g002.jpg" position="float" orientation="portrait" xlink:type="simple" id="oo_976108.jpg"><uri content-type="original_file" xlink:type="simple">https://binary.pensoft.net/fig/976108</uri></graphic></fig><p>The species differs from the morphologically particularly similar <italic><tp:taxon-name><tp:taxon-name-part taxon-name-part-type="genus" reg="Polydesmus">Polydesmus</tp:taxon-name-part><tp:taxon-name-part taxon-name-part-type="species" reg="liber">liber</tp:taxon-name-part></tp:taxon-name></italic> Golovatch, 1991 in being larger (33.0–38.4 mm vs 21.0–23.0 mm in length) and in the gonopod endomere (with a pair of teeth at about its midlength vs with two pairs of moderate teeth at 1/3 and 2/3 of its length).</p><p>It is particularly noteworthy that all East and Southeast Asian species undoubtedly belonging to <italic><tp:taxon-name><tp:taxon-name-part taxon-name-part-type="genus" reg="Polydesmus">Polydesmus</tp:taxon-name-part></tp:taxon-name></italic>, however few, share the symplesiomorphy of densely setose gonopod coxites, which contrasts with very poorly setose ones observed in the much more numerous western Palaearctic counterparts (<xref ref-type="bibr" rid="B9">Golovatch 1991</xref>).</p></tp:treatment-sec><tp:treatment-sec sec-type="DNA barcode" id="SECID0ESEAE"><title>DNA barcode.</title><p>The <abbrev xmlns:xlink="http://www.w3.org/1999/xlink" xlink:title="cytochrome c oxidase subunit I" id="ABBRID0EYEAE" xlink:type="simple">COI</abbrev> fragment (660 bp) was uploaded to GenBank with accession numbers <ext-link xmlns:xlink="http://www.w3.org/1999/xlink" xlink:href="PP118038" ext-link-type="gen" xlink:type="simple">PP118038</ext-link> and <ext-link xmlns:xlink="http://www.w3.org/1999/xlink" xlink:href="PP118039" ext-link-type="gen" xlink:type="simple">PP118039</ext-link>. <italic><tp:taxon-name><tp:taxon-name-part taxon-name-part-type="genus" reg="Polydesmus">Polydesmus</tp:taxon-name-part><tp:taxon-name-part taxon-name-part-type="species" reg="vietnamicus">vietnamicus</tp:taxon-name-part></tp:taxon-name></italic> has a close <abbrev xmlns:xlink="http://www.w3.org/1999/xlink" xlink:title="cytochrome c oxidase subunit I" id="ABBRID0ERFAE" xlink:type="simple">COI</abbrev> identity to <italic><tp:taxon-name><tp:taxon-name-part taxon-name-part-type="genus" reg="Pseudopolydesmus">Pseudopolydesmus</tp:taxon-name-part><tp:taxon-name-part taxon-name-part-type="species" reg="pinetorum">pinetorum</tp:taxon-name-part></tp:taxon-name></italic> (Bollman, 1888) (<ext-link xmlns:xlink="http://www.w3.org/1999/xlink" xlink:href="MT739870" ext-link-type="gen" xlink:type="simple">MT739870</ext-link>) and <italic><tp:taxon-name><tp:taxon-name-part taxon-name-part-type="genus" reg="Pseudopolydesmus">Pseudopolydesmus</tp:taxon-name-part><tp:taxon-name-part taxon-name-part-type="species" reg="serratus">serratus</tp:taxon-name-part></tp:taxon-name></italic> (Say, 1821) (<ext-link xmlns:xlink="http://www.w3.org/1999/xlink" xlink:href="MT739862" ext-link-type="gen" xlink:type="simple">MT739862</ext-link>), with 89.8% (query coverage 83%) and 88.71% (query coverage 83%), respectively.</p></tp:treatment-sec><tp:treatment-sec sec-type="remarks" id="SECID0EVGAE"><title>Remarks.</title><p>This species was previously known from only its type locality, Tam Dao National Park (<xref ref-type="bibr" rid="B29">Nguyen 2009</xref>). Currently, its distribution is extended northward to Ha Giang Province. There are no significant morphological variations between the type specimens and those samples collected in Ha Giang.</p></tp:treatment-sec><tp:treatment-sec><!--Section generated to contain objects referenced in tp:taxon-treatment.--><fig id="F3" position="float" orientation="portrait"><object-id xmlns:xlink="http://www.w3.org/1999/xlink" content-type="doi" xlink:type="simple">10.3897/zookeys.1190.114958.figure3</object-id><object-id xmlns:xlink="http://www.w3.org/1999/xlink" content-type="arpha" xlink:type="simple">E101353E-1724-5232-9BFF-F08350951491</object-id><label>Figure 3.</label><caption><p><italic><tp:taxon-name><tp:taxon-name-part taxon-name-part-type="genus" reg="Polydesmus">Polydesmus</tp:taxon-name-part><tp:taxon-name-part taxon-name-part-type="species" reg="vietnamicus">vietnamicus</tp:taxon-name-part></tp:taxon-name></italic> Nguyen, 2009 from Ha Giang Province (<abbrev xmlns:xlink="http://www.w3.org/1999/xlink" xlink:title="Institute of Ecology and Biological Resources" id="ABBRID0EINAE" xlink:type="simple">IEBR</abbrev>-Myr 808) ♂ <bold>A</bold> midbody segment 8–11, dorsal view <bold>B</bold> posterior part of body, dorsal view <bold>C</bold> posterior part of body, lateral view <bold>D</bold> posterior part of body, ventral view. Scale bars: 1 mm.</p></caption><graphic xmlns:xlink="http://www.w3.org/1999/xlink" xlink:href="zookeys-1190-259_article-114958__-g003.jpg" position="float" orientation="portrait" xlink:type="simple" id="oo_976109.jpg"><uri content-type="original_file" xlink:type="simple">https://binary.pensoft.net/fig/976109</uri></graphic></fig><fig id="F4" position="float" orientation="portrait"><object-id xmlns:xlink="http://www.w3.org/1999/xlink" content-type="doi" xlink:type="simple">10.3897/zookeys.1190.114958.figure4</object-id><object-id xmlns:xlink="http://www.w3.org/1999/xlink" content-type="arpha" xlink:type="simple">E1421F8B-9484-55BD-A06F-A4D4875C202D</object-id><label>Figure 4.</label><caption><p><italic><tp:taxon-name><tp:taxon-name-part taxon-name-part-type="genus" reg="Polydesmus">Polydesmus</tp:taxon-name-part><tp:taxon-name-part taxon-name-part-type="species" reg="vietnamicus">vietnamicus</tp:taxon-name-part></tp:taxon-name></italic> Nguyen, 2009 from Ha Giang Province (<abbrev xmlns:xlink="http://www.w3.org/1999/xlink" xlink:title="Institute of Ecology and Biological Resources" id="ABBRID0EPQAE" xlink:type="simple">IEBR</abbrev>-Myr 808) ♂ and ♀ under the UV light <bold>A</bold> ♂, anterior part of body, dorsal view <bold>B</bold> ♂, anterior part of body, ventral view <bold>C</bold> ♀, anterior part of body, ventral view <bold>D</bold> ♂, midbody segment 8-10, dorsal view. Scale bars: 1 mm.</p></caption><graphic xmlns:xlink="http://www.w3.org/1999/xlink" xlink:href="zookeys-1190-259_article-114958__-g004.jpg" position="float" orientation="portrait" xlink:type="simple" id="oo_976110.jpg"><uri content-type="original_file" xlink:type="simple">https://binary.pensoft.net/fig/976110</uri></graphic></fig><fig id="F5" position="float" orientation="portrait"><object-id xmlns:xlink="http://www.w3.org/1999/xlink" content-type="doi" xlink:type="simple">10.3897/zookeys.1190.114958.figure5</object-id><object-id xmlns:xlink="http://www.w3.org/1999/xlink" content-type="arpha" xlink:type="simple">394FF756-FC07-501A-8515-A571F03CBCC0</object-id><label>Figure 5.</label><caption><p><italic><tp:taxon-name><tp:taxon-name-part taxon-name-part-type="genus" reg="Polydesmus">Polydesmus</tp:taxon-name-part><tp:taxon-name-part taxon-name-part-type="species" reg="vietnamicus">vietnamicus</tp:taxon-name-part></tp:taxon-name></italic> Nguyen, 2009 from Ha Giang Province (<abbrev xmlns:xlink="http://www.w3.org/1999/xlink" xlink:title="Institute of Ecology and Biological Resources" id="ABBRID0EYRAE" xlink:type="simple">IEBR</abbrev>-Myr 808) ♂, under the UV light <bold>A</bold> posterior part of body, dorsal view <bold>B</bold> posterior part of body, ventral view <bold>C</bold> telson, dorsal view <bold>D</bold> telson, ventral view. Scale bars: 1 mm.</p></caption><graphic xmlns:xlink="http://www.w3.org/1999/xlink" xlink:href="zookeys-1190-259_article-114958__-g005.jpg" position="float" orientation="portrait" xlink:type="simple" id="oo_976111.jpg"><uri content-type="original_file" xlink:type="simple">https://binary.pensoft.net/fig/976111</uri></graphic></fig><fig id="F6" position="float" orientation="portrait"><object-id xmlns:xlink="http://www.w3.org/1999/xlink" content-type="doi" xlink:type="simple">10.3897/zookeys.1190.114958.figure6</object-id><object-id xmlns:xlink="http://www.w3.org/1999/xlink" content-type="arpha" xlink:type="simple">9E7541A7-D60C-5A41-B7A9-6C6122106858</object-id><label>Figure 6.</label><caption><p><italic><tp:taxon-name><tp:taxon-name-part taxon-name-part-type="genus" reg="Polydesmus">Polydesmus</tp:taxon-name-part><tp:taxon-name-part taxon-name-part-type="species" reg="vietnamicus">vietnamicus</tp:taxon-name-part></tp:taxon-name></italic> Nguyen, 2009 from Ha Giang Province (<abbrev xmlns:xlink="http://www.w3.org/1999/xlink" xlink:title="Institute of Ecology and Biological Resources" id="ABBRID0EO5AE" xlink:type="simple">IEBR</abbrev>-Myr 808) ♂, segment 7 with gonopods under the normal (<bold>A, B</bold>) and UV (<bold>C, D</bold>) light <bold>A, C</bold> posterior views <bold>B, D</bold> anterior views. Scale bars: 1 mm.</p></caption><graphic xmlns:xlink="http://www.w3.org/1999/xlink" xlink:href="zookeys-1190-259_article-114958__-g006.jpg" position="float" orientation="portrait" xlink:type="simple" id="oo_976112.jpg"><uri content-type="original_file" xlink:type="simple">https://binary.pensoft.net/fig/976112</uri></graphic></fig><fig id="F7" position="float" orientation="portrait"><object-id xmlns:xlink="http://www.w3.org/1999/xlink" content-type="doi" xlink:type="simple">10.3897/zookeys.1190.114958.figure7</object-id><object-id xmlns:xlink="http://www.w3.org/1999/xlink" content-type="arpha" xlink:type="simple">8000A951-84F2-574C-AE9E-3B261FDA89B5</object-id><label>Figure 7.</label><caption><p><italic><tp:taxon-name><tp:taxon-name-part taxon-name-part-type="genus" reg="Polydesmus">Polydesmus</tp:taxon-name-part><tp:taxon-name-part taxon-name-part-type="species" reg="vietnamicus">vietnamicus</tp:taxon-name-part></tp:taxon-name></italic> Nguyen, 2009 from Ha Giang Province (<abbrev xmlns:xlink="http://www.w3.org/1999/xlink" xlink:title="Institute of Ecology and Biological Resources" id="ABBRID0E26AE" xlink:type="simple">IEBR</abbrev>-Myr 808) ♂, right gonopod under the UV light <bold>A</bold> ventral view <bold>B</bold> lateral view <bold>C</bold> dorsal view <bold>D</bold> mesal view. Scale bars: 1 mm.</p></caption><graphic xmlns:xlink="http://www.w3.org/1999/xlink" xlink:href="zookeys-1190-259_article-114958__-g007.jpg" position="float" orientation="portrait" xlink:type="simple" id="oo_976113.jpg"><uri content-type="original_file" xlink:type="simple">https://binary.pensoft.net/fig/976113</uri></graphic></fig><fig id="F8" position="float" orientation="portrait"><object-id xmlns:xlink="http://www.w3.org/1999/xlink" content-type="doi" xlink:type="simple">10.3897/zookeys.1190.114958.figure8</object-id><object-id xmlns:xlink="http://www.w3.org/1999/xlink" content-type="arpha" xlink:type="simple">3DE1FF8E-C297-5BB4-B762-D6DEAFABC6DB</object-id><label>Figure 8.</label><caption><p><italic><tp:taxon-name><tp:taxon-name-part taxon-name-part-type="genus" reg="Polydesmus">Polydesmus</tp:taxon-name-part><tp:taxon-name-part taxon-name-part-type="species" reg="vietnamicus">vietnamicus</tp:taxon-name-part></tp:taxon-name></italic> Nguyen, 2009 from Ha Giang Province (<abbrev xmlns:xlink="http://www.w3.org/1999/xlink" xlink:title="Institute of Ecology and Biological Resources" id="ABBRID0ELCAG" xlink:type="simple">IEBR</abbrev>-Myr 808) ♂, right gonopod <bold>A</bold> mesal view <bold>B</bold> lateral view. Abbreviations: <italic><abbrev xmlns:xlink="http://www.w3.org/1999/xlink" xlink:title="coxites" id="ABBRID0EUCAG" xlink:type="simple">co</abbrev></italic> = coxite; <italic><abbrev xmlns:xlink="http://www.w3.org/1999/xlink" xlink:title="prefemorite" id="ABBRID0EZCAG" xlink:type="simple">pref</abbrev></italic> = prefemorite; <italic><abbrev xmlns:xlink="http://www.w3.org/1999/xlink" xlink:title="cannula" id="ABBRID0E5CAG" xlink:type="simple">ca</abbrev></italic> = cannula; <italic><abbrev xmlns:xlink="http://www.w3.org/1999/xlink" xlink:title="Endomere" id="ABBRID0EDDAG" xlink:type="simple">en</abbrev></italic> = endomere; <italic><abbrev xmlns:xlink="http://www.w3.org/1999/xlink" xlink:title="Solenomere" id="ABBRID0EIDAG" xlink:type="simple">sl</abbrev></italic> = solenomere; <italic><abbrev xmlns:xlink="http://www.w3.org/1999/xlink" xlink:title="teeth at about midway" id="ABBRID0ENDAG" xlink:type="simple">mt</abbrev></italic> = midway teeth; <italic><abbrev xmlns:xlink="http://www.w3.org/1999/xlink" xlink:title="around a distofemoral process" id="ABBRID0ESDAG" xlink:type="simple">ap</abbrev></italic> = additional process. Scale bars: 0.5 mm.</p></caption><graphic xmlns:xlink="http://www.w3.org/1999/xlink" xlink:href="zookeys-1190-259_article-114958__-g008.jpg" position="float" orientation="portrait" xlink:type="simple" id="oo_976114.jpg"><uri content-type="original_file" xlink:type="simple">https://binary.pensoft.net/fig/976114</uri></graphic></fig></tp:treatment-sec><ref-list><ref id="B9"><mixed-citation xmlns:xlink="http://www.w3.org/1999/xlink" xlink:type="simple"><person-group><name name-style="western"><surname>Golovatch</surname><given-names>SI</given-names></name></person-group> (<year>1991</year>) <article-title>The millipede family <tp:taxon-name><tp:taxon-name-part taxon-name-part-type="family">Polydesmidae</tp:taxon-name-part></tp:taxon-name> in Southeast Asia, with notes on phylogeny (<tp:taxon-name><tp:taxon-name-part taxon-name-part-type="class">Diplopoda</tp:taxon-name-part></tp:taxon-name>: <tp:taxon-name><tp:taxon-name-part taxon-name-part-type="order">Polydesmida</tp:taxon-name-part></tp:taxon-name>).</article-title><source>Steenstrupia (Copenhagen)</source><volume>17</volume>: <fpage>141</fpage>–<lpage>159</lpage>.</mixed-citation></ref><ref id="B29"><mixed-citation xmlns:xlink="http://www.w3.org/1999/xlink" xlink:type="simple"><person-group><name name-style="western"><surname>Nguyen</surname><given-names>AD</given-names></name></person-group> (<year>2009</year>) <article-title>A new species of the family <tp:taxon-name><tp:taxon-name-part taxon-name-part-type="family">Polydesmidae</tp:taxon-name-part></tp:taxon-name> (<tp:taxon-name><tp:taxon-name-part taxon-name-part-type="class">Diplopoda</tp:taxon-name-part></tp:taxon-name>: <tp:taxon-name><tp:taxon-name-part taxon-name-part-type="order">Polydesmida</tp:taxon-name-part></tp:taxon-name>) from Vietnam.</article-title><source>International Journal of Myriapodology</source><volume>2</volume>(<issue>1</issue>): <fpage>63</fpage>–<lpage>68</lpage>. <ext-link xlink:href="10.1163/187525409X462421" ext-link-type="doi" xlink:type="simple">https://doi.org/10.1163/187525409X462421</ext-link></mixed-citation></ref></ref-list></tp:taxon-treatment>
