# Supplementary material for: ﻿The millipede family Polydesmidae Leach, 1816 (Diplopoda, Polydesmida) from Vietnam, with a description of a new cavernicolous species
Source: Zookeys. 2024 Jan 30;1190:259–80. doi: 10.3897/zookeys.1190.114958 (PMC10848813; doi:10.3897/zookeys.1190.114958)
Supplement: XML Treatment for Pacidesmus [file zookeys.1190.114958-treatment3.xml]

<!DOCTYPE tp:taxon-treatment
  PUBLIC "-//TaxonX//DTD Taxonomic Treatment Publishing DTD v0 20100105//EN" "tax-treatment-NSO.dtd">
<tp:taxon-treatment xmlns:tp="http://www.plazi.org/taxpub"><tp:treatment-meta><kwd-group><label>Taxon classification</label><kwd>
                <named-content content-type="kingdom">Animalia</named-content>
              </kwd><kwd>
                <named-content content-type="order">Polydesmida</named-content>
              </kwd><kwd>
                <named-content content-type="family">Polydesmidae</named-content>
              </kwd></kwd-group><mixed-citation publication-type="journal"><person-group><name><surname>Nguyen</surname><given-names>Anh D.</given-names></name><name><surname>Vu</surname><given-names>Tam T. T.</given-names></name><name><surname>Eguchi</surname><given-names>Katsuyuki</given-names></name></person-group><article-title>﻿The millipede family <tp:taxon-name><tp:taxon-name-part taxon-name-part-type="family">Polydesmidae</tp:taxon-name-part></tp:taxon-name> Leach, 1816 (<tp:taxon-name><tp:taxon-name-part taxon-name-part-type="class">Diplopoda</tp:taxon-name-part></tp:taxon-name>, <tp:taxon-name><tp:taxon-name-part taxon-name-part-type="order">Polydesmida</tp:taxon-name-part></tp:taxon-name>) from Vietnam, with a description of a new cavernicolous species</article-title><source>Zookeys</source><day>30</day><month>01</month><year>2024</year><volume>1190</volume><fpage>259</fpage><lpage>280</lpage><pub-id pub-id-type="doi">10.3897/zookeys.1190.114958</pub-id></mixed-citation></tp:treatment-meta><tp:nomenclature><label>﻿Genus</label><tp:taxon-name>
              <object-id xmlns:xlink="http://www.w3.org/1999/xlink" content-type="arpha" xlink:type="simple">7613815F-1882-5E36-A86C-43F289C982C3</object-id>
              <tp:taxon-name-part taxon-name-part-type="genus" reg="Pacidesmus">Pacidesmus</tp:taxon-name-part>
            </tp:taxon-name><tp:taxon-authority>Golovatch, 1991</tp:taxon-authority></tp:nomenclature><tp:treatment-sec sec-type="type species" id="SECID0E6HAE"><title>Type species.</title><p><italic><tp:taxon-name><tp:taxon-name-part taxon-name-part-type="genus" reg="Pacidesmus">Pacidesmus</tp:taxon-name-part><tp:taxon-name-part taxon-name-part-type="species" reg="shelleyi">shelleyi</tp:taxon-name-part></tp:taxon-name></italic> Golovatch, 1991, by original designation.</p></tp:treatment-sec><tp:treatment-sec sec-type="remarks" id="SECID0EQIAE"><title>Remarks.</title><p><italic><tp:taxon-name><tp:taxon-name-part taxon-name-part-type="genus" reg="Pacidesmus">Pacidesmus</tp:taxon-name-part></tp:taxon-name></italic> contains 12 species found in southern China and northern Thailand (listed below). While the type species, <italic><tp:taxon-name><tp:taxon-name-part taxon-name-part-type="genus" reg="Pacidesmus">P.</tp:taxon-name-part><tp:taxon-name-part taxon-name-part-type="species" reg="shelleyi">shelleyi</tp:taxon-name-part></tp:taxon-name></italic> Golovatch, 1991, is known from forest litter at 2,200 m a.s.l. on Mount Doi Inthanon in northern Thailand (<xref ref-type="bibr" rid="B9">Golovatch 1991</xref>), the remaining species seem to be troglobionts restricted to caves in southern China, especially Guangxi and Guizhou provinces (<xref ref-type="bibr" rid="B17">Golovatch et al. 2010</xref>; <xref ref-type="bibr" rid="B13">Golovatch and Geoffroy 2014</xref>; <xref ref-type="bibr" rid="B24">Liu and Golovatch 2020</xref>).</p></tp:treatment-sec><ref-list><ref id="B9"><mixed-citation xmlns:xlink="http://www.w3.org/1999/xlink" xlink:type="simple"><person-group><name name-style="western"><surname>Golovatch</surname><given-names>SI</given-names></name></person-group> (<year>1991</year>) <article-title>The millipede family <tp:taxon-name><tp:taxon-name-part taxon-name-part-type="family">Polydesmidae</tp:taxon-name-part></tp:taxon-name> in Southeast Asia, with notes on phylogeny (<tp:taxon-name><tp:taxon-name-part taxon-name-part-type="class">Diplopoda</tp:taxon-name-part></tp:taxon-name>: <tp:taxon-name><tp:taxon-name-part taxon-name-part-type="order">Polydesmida</tp:taxon-name-part></tp:taxon-name>).</article-title><source>Steenstrupia (Copenhagen)</source><volume>17</volume>: <fpage>141</fpage>–<lpage>159</lpage>.</mixed-citation></ref><ref id="B17"><mixed-citation xmlns:xlink="http://www.w3.org/1999/xlink" xlink:type="simple"><person-group><name name-style="western"><surname>Golovatch</surname><given-names>SI</given-names></name><name name-style="western"><surname>Geoffroy</surname><given-names>JJ</given-names></name><name name-style="western"><surname>Mauriès</surname><given-names>JP</given-names></name></person-group> (<year>2010</year>) <article-title>Review of the Millipede Genus <italic><tp:taxon-name><tp:taxon-name-part taxon-name-part-type="genus">Pacidesmus</tp:taxon-name-part></tp:taxon-name></italic> Golovatch, 1991, with Descriptions of Three New Species from Caves in Southern China (<tp:taxon-name><tp:taxon-name-part taxon-name-part-type="class">Diplopoda</tp:taxon-name-part></tp:taxon-name>: <tp:taxon-name><tp:taxon-name-part taxon-name-part-type="order">Polydesmida</tp:taxon-name-part></tp:taxon-name>: <tp:taxon-name><tp:taxon-name-part taxon-name-part-type="family">Polydesmidae</tp:taxon-name-part></tp:taxon-name>).</article-title><source>Tropical Natural History</source><volume>10</volume>: <fpage>159</fpage>–<lpage>169</lpage>.</mixed-citation></ref><ref id="B13"><mixed-citation xmlns:xlink="http://www.w3.org/1999/xlink" xlink:type="simple"><person-group><name name-style="western"><surname>Golovatch</surname><given-names>SI</given-names></name><name name-style="western"><surname>Geoffroy</surname><given-names>JJ</given-names></name></person-group> (<year>2014</year>) <article-title>On some new or poorly-known species of the millipede family <tp:taxon-name><tp:taxon-name-part taxon-name-part-type="family">Polydesmidae</tp:taxon-name-part></tp:taxon-name> from southern China (<tp:taxon-name><tp:taxon-name-part taxon-name-part-type="class">Diplopoda</tp:taxon-name-part></tp:taxon-name>: <tp:taxon-name><tp:taxon-name-part taxon-name-part-type="order">Polydesmida</tp:taxon-name-part></tp:taxon-name>).</article-title><source>Russian Entomological Journal</source><volume>23</volume>(<issue>1</issue>): <fpage>91</fpage>–<lpage>105</lpage>. <ext-link xlink:href="10.15298/rusentj.23.2.01" ext-link-type="doi" xlink:type="simple">https://doi.org/10.15298/rusentj.23.2.01</ext-link></mixed-citation></ref><ref id="B24"><mixed-citation xmlns:xlink="http://www.w3.org/1999/xlink" xlink:type="simple"><person-group><name name-style="western"><surname>Liu</surname><given-names>WX</given-names></name><name name-style="western"><surname>Golovatch</surname><given-names>SI</given-names></name></person-group> (<year>2020</year>) <article-title>Three new cavernicolous species and three new records of the millipede genus <italic><tp:taxon-name><tp:taxon-name-part taxon-name-part-type="genus">Pacidesmus</tp:taxon-name-part></tp:taxon-name></italic> from southern China (<tp:taxon-name><tp:taxon-name-part taxon-name-part-type="class">Diplopoda</tp:taxon-name-part></tp:taxon-name>, <tp:taxon-name><tp:taxon-name-part taxon-name-part-type="order">Polydesmida</tp:taxon-name-part></tp:taxon-name>, <tp:taxon-name><tp:taxon-name-part taxon-name-part-type="family">Polydesmidae</tp:taxon-name-part></tp:taxon-name>).</article-title><source>The Raffles Bulletin of Zoology</source><volume>35</volume>: <fpage>78</fpage>–<lpage>87</lpage>.</mixed-citation></ref></ref-list></tp:taxon-treatment>
