# Supplementary material for: ﻿The millipede family Polydesmidae Leach, 1816 (Diplopoda, Polydesmida) from Vietnam, with a description of a new cavernicolous species
Source: Zookeys. 2024 Jan 30;1190:259–80. doi: 10.3897/zookeys.1190.114958 (PMC10848813; doi:10.3897/zookeys.1190.114958)
Supplement: XML Treatment for Pacidesmus tuachua [file zookeys.1190.114958-treatment4.xml]

<!DOCTYPE tp:taxon-treatment
  PUBLIC "-//TaxonX//DTD Taxonomic Treatment Publishing DTD v0 20100105//EN" "tax-treatment-NSO.dtd">
<tp:taxon-treatment xmlns:tp="http://www.plazi.org/taxpub"><tp:treatment-meta><kwd-group><label>Taxon classification</label><kwd>
                <named-content content-type="kingdom">Animalia</named-content>
              </kwd><kwd>
                <named-content content-type="order">Polydesmida</named-content>
              </kwd><kwd>
                <named-content content-type="family">Polydesmidae</named-content>
              </kwd></kwd-group><mixed-citation publication-type="journal"><person-group><name><surname>Nguyen</surname><given-names>Anh D.</given-names></name><name><surname>Vu</surname><given-names>Tam T. T.</given-names></name><name><surname>Eguchi</surname><given-names>Katsuyuki</given-names></name></person-group><article-title>﻿The millipede family <tp:taxon-name><tp:taxon-name-part taxon-name-part-type="family">Polydesmidae</tp:taxon-name-part></tp:taxon-name> Leach, 1816 (<tp:taxon-name><tp:taxon-name-part taxon-name-part-type="class">Diplopoda</tp:taxon-name-part></tp:taxon-name>, <tp:taxon-name><tp:taxon-name-part taxon-name-part-type="order">Polydesmida</tp:taxon-name-part></tp:taxon-name>) from Vietnam, with a description of a new cavernicolous species</article-title><source>Zookeys</source><day>30</day><month>01</month><year>2024</year><volume>1190</volume><fpage>259</fpage><lpage>280</lpage><pub-id pub-id-type="doi">10.3897/zookeys.1190.114958</pub-id></mixed-citation></tp:treatment-meta><tp:nomenclature><label>﻿</label><tp:taxon-name>
              <object-id xmlns:xlink="http://www.w3.org/1999/xlink" content-type="arpha" xlink:type="simple">450DB17E-1A66-5A2B-8774-486FA1123F88</object-id>
              <tp:taxon-name-part taxon-name-part-type="genus" reg="Pacidesmus">Pacidesmus</tp:taxon-name-part>
              <tp:taxon-name-part taxon-name-part-type="species" reg="tuachua">tuachua</tp:taxon-name-part>
              <object-id xmlns:xlink="http://www.w3.org/1999/xlink" content-type="zoobank" xlink:type="simple">https://zoobank.org/CB8E9D35-3365-4416-81CA-589284A6D42F</object-id>
            </tp:taxon-name><tp:taxon-status xmlns:xlink="http://www.w3.org/1999/xlink" xlink:type="simple">sp. nov.</tp:taxon-status><xref ref-type="fig" rid="F1">Figs 1</xref><xref ref-type="fig" rid="F9">, 9</xref><xref ref-type="fig" rid="F10">, 10</xref><xref ref-type="fig" rid="F11">, 11</xref><xref ref-type="fig" rid="F12">, 12</xref><xref ref-type="fig" rid="F13">, 13</xref><xref ref-type="fig" rid="F14">, 14</xref></tp:nomenclature><tp:treatment-sec sec-type="material" id="SECID0E4LAE"><title>Materials examined.</title><p><bold><italic>Holotype</italic>.</bold> Vietnam • ♂; Dien Bien Province, Tua Chua District, Xa Nhe commune, Xa Nhe cave; 600 m a.s.l.; <named-content xmlns:xlink="http://www.w3.org/1999/xlink" content-type="dwc:verbatimCoordinates" xlink:type="simple"><named-content content-type="geo-json" specific-use="{&#34;type&#34;:&#34;Point&#34;,&#34;coordinates&#34;:[103.413333,21.876944]}" id="NCID0ELMAE" xlink:type="simple">21°52'37"N, 103°24'48"E</named-content></named-content>; 12 April 2022; Anh D. Nguyen leg.; <bold><abbrev xmlns:xlink="http://www.w3.org/1999/xlink" xlink:title="Institute of Ecology and Biological Resources" id="ABBRID0ERMAE" xlink:type="simple">IEBR</abbrev>-Myr 951H.</bold></p><fig id="F3" position="float" orientation="portrait"><object-id xmlns:xlink="http://www.w3.org/1999/xlink" content-type="doi" xlink:type="simple">10.3897/zookeys.1190.114958.figure3</object-id><object-id xmlns:xlink="http://www.w3.org/1999/xlink" content-type="arpha" xlink:type="simple">E101353E-1724-5232-9BFF-F08350951491</object-id><label>Figure 3.</label><caption><p><italic><tp:taxon-name><tp:taxon-name-part taxon-name-part-type="genus" reg="Polydesmus">Polydesmus</tp:taxon-name-part><tp:taxon-name-part taxon-name-part-type="species" reg="vietnamicus">vietnamicus</tp:taxon-name-part></tp:taxon-name></italic> Nguyen, 2009 from Ha Giang Province (<abbrev xmlns:xlink="http://www.w3.org/1999/xlink" xlink:title="Institute of Ecology and Biological Resources" id="ABBRID0EINAE" xlink:type="simple">IEBR</abbrev>-Myr 808) ♂ <bold>A</bold> midbody segment 8–11, dorsal view <bold>B</bold> posterior part of body, dorsal view <bold>C</bold> posterior part of body, lateral view <bold>D</bold> posterior part of body, ventral view. Scale bars: 1 mm.</p></caption><graphic xmlns:xlink="http://www.w3.org/1999/xlink" xlink:href="zookeys-1190-259_article-114958__-g003.jpg" position="float" orientation="portrait" xlink:type="simple" id="oo_976109.jpg"><uri content-type="original_file" xlink:type="simple">https://binary.pensoft.net/fig/976109</uri></graphic></fig><p><bold><italic>Paratypes</italic>.</bold> Vietnam – Dien Bien Province • 5 ♂♂, 10 ♀♀; Tua Chua District, Xa Nhe commune, Kho Chua La cave; 600 m a.s.l.; <named-content xmlns:xlink="http://www.w3.org/1999/xlink" content-type="dwc:verbatimCoordinates" xlink:type="simple"><named-content content-type="geo-json" specific-use="{&#34;type&#34;:&#34;Point&#34;,&#34;coordinates&#34;:[103.413306,21.876917]}" id="NCID0EDOAE" xlink:type="simple">21°52'36.9"N, 103°24'47.9"E</named-content></named-content>; 12 January 2021; Anh D. Nguyen leg.; <abbrev xmlns:xlink="http://www.w3.org/1999/xlink" xlink:title="Institute of Ecology and Biological Resources" id="ABBRID0EIOAE" xlink:type="simple">IEBR</abbrev>-Myr 899 • 3 ♂♂, 4 ♀♀; Tua Chua District, Xa Nhe commune, Kho Chua La cave; 600 m a.s.l.; <named-content xmlns:xlink="http://www.w3.org/1999/xlink" content-type="dwc:verbatimCoordinates" xlink:type="simple"><named-content content-type="geo-json" specific-use="{&#34;type&#34;:&#34;Point&#34;,&#34;coordinates&#34;:[103.413306,21.876917]}" id="NCID0EPOAE" xlink:type="simple">21°52'36.9"N, 103°24'47.9"E</named-content></named-content>; 12 January 2021; Anh D. Nguyen leg.; <abbrev xmlns:xlink="http://www.w3.org/1999/xlink" xlink:title="Institute of Ecology and Biological Resources" id="ABBRID0EUOAE" xlink:type="simple">IEBR</abbrev>-Myr 900 • 4 ♂♂, 5 ♀♀; Tua Chua District, Xa Nhe commune, Kho Chua La cave; 600 m a.s.l.; <named-content xmlns:xlink="http://www.w3.org/1999/xlink" content-type="dwc:verbatimCoordinates" xlink:type="simple"><named-content content-type="geo-json" specific-use="{&#34;type&#34;:&#34;Point&#34;,&#34;coordinates&#34;:[103.413306,21.876917]}" id="NCID0E2OAE" xlink:type="simple">21°52'36.9"N, 103°24'47.9"E</named-content></named-content>; 12 April 2022; Anh D. Nguyen leg.; <abbrev xmlns:xlink="http://www.w3.org/1999/xlink" xlink:title="Institute of Ecology and Biological Resources" id="ABBRID0EAPAE" xlink:type="simple">IEBR</abbrev>-Myr 951P • 4 ♂♂, 5 ♀♀; Tua Chua District, Xa Nhe commune, Xa Nhe cave; 600 m a.s.l.; <named-content xmlns:xlink="http://www.w3.org/1999/xlink" content-type="dwc:verbatimCoordinates" xlink:type="simple"><named-content content-type="geo-json" specific-use="{&#34;type&#34;:&#34;Point&#34;,&#34;coordinates&#34;:[103.413333,21.876944]}" id="NCID0EHPAE" xlink:type="simple">21°52'37"N, 103°24'48"E</named-content></named-content>; 12 April 2022; Anh D. Nguyen leg.; <abbrev xmlns:xlink="http://www.w3.org/1999/xlink" xlink:title="Institute of Ecology and Biological Resources" id="ABBRID0EMPAE" xlink:type="simple">IEBR</abbrev>-Myr 952 • 2 ♂♂, 4 ♀♀; Tua Chua District, Xa Nhe commune, Kho Chua La cave; 600 m a.s.l.; <named-content xmlns:xlink="http://www.w3.org/1999/xlink" content-type="dwc:verbatimCoordinates" xlink:type="simple"><named-content content-type="geo-json" specific-use="{&#34;type&#34;:&#34;Point&#34;,&#34;coordinates&#34;:[103.413306,21.876917]}" id="NCID0ETPAE" xlink:type="simple">21°52'36.9"N, 103°24'47.9"E</named-content></named-content>; 12 April 2022; Anh D. Nguyen leg.; <abbrev xmlns:xlink="http://www.w3.org/1999/xlink" xlink:title="Institute of Ecology and Biological Resources" id="ABBRID0EYPAE" xlink:type="simple">IEBR</abbrev>-Myr 953.</p><fig id="F4" position="float" orientation="portrait"><object-id xmlns:xlink="http://www.w3.org/1999/xlink" content-type="doi" xlink:type="simple">10.3897/zookeys.1190.114958.figure4</object-id><object-id xmlns:xlink="http://www.w3.org/1999/xlink" content-type="arpha" xlink:type="simple">E1421F8B-9484-55BD-A06F-A4D4875C202D</object-id><label>Figure 4.</label><caption><p><italic><tp:taxon-name><tp:taxon-name-part taxon-name-part-type="genus" reg="Polydesmus">Polydesmus</tp:taxon-name-part><tp:taxon-name-part taxon-name-part-type="species" reg="vietnamicus">vietnamicus</tp:taxon-name-part></tp:taxon-name></italic> Nguyen, 2009 from Ha Giang Province (<abbrev xmlns:xlink="http://www.w3.org/1999/xlink" xlink:title="Institute of Ecology and Biological Resources" id="ABBRID0EPQAE" xlink:type="simple">IEBR</abbrev>-Myr 808) ♂ and ♀ under the UV light <bold>A</bold> ♂, anterior part of body, dorsal view <bold>B</bold> ♂, anterior part of body, ventral view <bold>C</bold> ♀, anterior part of body, ventral view <bold>D</bold> ♂, midbody segment 8-10, dorsal view. Scale bars: 1 mm.</p></caption><graphic xmlns:xlink="http://www.w3.org/1999/xlink" xlink:href="zookeys-1190-259_article-114958__-g004.jpg" position="float" orientation="portrait" xlink:type="simple" id="oo_976110.jpg"><uri content-type="original_file" xlink:type="simple">https://binary.pensoft.net/fig/976110</uri></graphic></fig></tp:treatment-sec><tp:treatment-sec sec-type="diagnosis" id="SECID0EARAE"><title>Diagnosis.</title><p>The new species can be distinguished from its congeners by a combination of the following features: unpigmented colouration, small size (midbody width &lt;4.0 mm), head narrower than collum, absence of sphaerotrichomes, lateral budges on male prefemora, subfalcate gonopod telopodite, absence of exomere, endomere with an acute triangular process distally and a broad triangular process medially, and endomere tip slightly and unequally bifid.</p><fig id="F5" position="float" orientation="portrait"><object-id xmlns:xlink="http://www.w3.org/1999/xlink" content-type="doi" xlink:type="simple">10.3897/zookeys.1190.114958.figure5</object-id><object-id xmlns:xlink="http://www.w3.org/1999/xlink" content-type="arpha" xlink:type="simple">394FF756-FC07-501A-8515-A571F03CBCC0</object-id><label>Figure 5.</label><caption><p><italic><tp:taxon-name><tp:taxon-name-part taxon-name-part-type="genus" reg="Polydesmus">Polydesmus</tp:taxon-name-part><tp:taxon-name-part taxon-name-part-type="species" reg="vietnamicus">vietnamicus</tp:taxon-name-part></tp:taxon-name></italic> Nguyen, 2009 from Ha Giang Province (<abbrev xmlns:xlink="http://www.w3.org/1999/xlink" xlink:title="Institute of Ecology and Biological Resources" id="ABBRID0EYRAE" xlink:type="simple">IEBR</abbrev>-Myr 808) ♂, under the UV light <bold>A</bold> posterior part of body, dorsal view <bold>B</bold> posterior part of body, ventral view <bold>C</bold> telson, dorsal view <bold>D</bold> telson, ventral view. Scale bars: 1 mm.</p></caption><graphic xmlns:xlink="http://www.w3.org/1999/xlink" xlink:href="zookeys-1190-259_article-114958__-g005.jpg" position="float" orientation="portrait" xlink:type="simple" id="oo_976111.jpg"><uri content-type="original_file" xlink:type="simple">https://binary.pensoft.net/fig/976111</uri></graphic></fig><p>The species is truly cavernicolous, characterized by white or unpigmented colour and living within a cave. As a troglobiont species, it groups with all 12 troglobiont or troglophile congeners from China (Table <xref ref-type="table" rid="T1">1</xref>). However, this species differs from all of these, except <italic><tp:taxon-name><tp:taxon-name-part taxon-name-part-type="genus" reg="Pacidesmus">P.</tp:taxon-name-part><tp:taxon-name-part taxon-name-part-type="species" reg="bifidus">bifidus</tp:taxon-name-part></tp:taxon-name></italic> from the Hengli Xin Don Cave, Guangxi Province in the absence of an exomere and the gonopod telopodite showing no additional processes; the endomere also has two additional processes, and the tip of the endomere bears two tiny teeth. The new species is similar to <italic><tp:taxon-name><tp:taxon-name-part taxon-name-part-type="genus" reg="Pacidesmus">P.</tp:taxon-name-part><tp:taxon-name-part taxon-name-part-type="species" reg="bifidus">bifidus</tp:taxon-name-part></tp:taxon-name></italic> in having a troglomorphic appearance, the absence of an exomere, and a bifid tip of the endomere, but it differs in having two tiny teeth at the tip of the endomere tip (vs two long processes in <italic><tp:taxon-name><tp:taxon-name-part taxon-name-part-type="genus" reg="Pacidesmus">P.</tp:taxon-name-part><tp:taxon-name-part taxon-name-part-type="species" reg="bifidus">bifidus</tp:taxon-name-part></tp:taxon-name></italic>).</p><table-wrap id="T1" position="float" orientation="portrait"><label>Table 1.</label><caption><p>List of all known species of the genus <italic><tp:taxon-name><tp:taxon-name-part taxon-name-part-type="genus" reg="Pacidesmus">Pacidesmus</tp:taxon-name-part></tp:taxon-name></italic> Golovatch, 1991.</p></caption><table id="TID0ETNBG" rules="all"><tbody><tr><th rowspan="1" colspan="1">Species</th><th rowspan="1" colspan="1">Localities</th></tr><tr><td rowspan="1" colspan="1"><italic><tp:taxon-name><tp:taxon-name-part taxon-name-part-type="genus" reg="Pacidesmus">Pacidesmus</tp:taxon-name-part><tp:taxon-name-part taxon-name-part-type="species" reg="armatus">armatus</tp:taxon-name-part></tp:taxon-name></italic> Golovatch, Geoffroy &amp; Mauriès, 2010</td><td rowspan="1" colspan="1">China, Guangxi Prov., Huanjiang, Cave Xiao Lan Dong (<xref ref-type="bibr" rid="B17">Golovatch et al. 2010</xref>)</td></tr><tr><td rowspan="1" colspan="1"><italic><tp:taxon-name><tp:taxon-name-part taxon-name-part-type="genus" reg="Pacidesmus">Pacidesmus</tp:taxon-name-part><tp:taxon-name-part taxon-name-part-type="species" reg="bedosae">bedosae</tp:taxon-name-part></tp:taxon-name></italic> Golovatch, Geoffroy &amp; Mauriès, 2010</td><td rowspan="1" colspan="1">China, Guangxi Prov., Huanjiang, Cave Dong Tu Dong (<xref ref-type="bibr" rid="B17">Golovatch et al. 2010</xref>)</td></tr><tr><td rowspan="1" colspan="1"><italic><tp:taxon-name><tp:taxon-name-part taxon-name-part-type="genus" reg="Pacidesmus">Pacidesmus</tp:taxon-name-part><tp:taxon-name-part taxon-name-part-type="species" reg="bifidus">bifidus</tp:taxon-name-part></tp:taxon-name></italic> Golovatch &amp; Geoffroy, 2014</td><td rowspan="1" colspan="1">China, Guangxi Prov., Cave Hengli Xin Dong near Fengshan (Fengshan Xian) (<xref ref-type="bibr" rid="B13">Golovatch and Geoffroy 2014</xref>)</td></tr><tr><td rowspan="1" colspan="1"><italic><tp:taxon-name><tp:taxon-name-part taxon-name-part-type="genus" reg="Pacidesmus">Pacidesmus</tp:taxon-name-part><tp:taxon-name-part taxon-name-part-type="species" reg="martensi">martensi</tp:taxon-name-part></tp:taxon-name></italic> Golovatch &amp; Geoffroy, 2006</td><td rowspan="1" colspan="1">China, Guizhou Prov., Qianxi County, Hong Lin Town, Ishui Luo Dong Cave China, Guizhou Prov., Dafang County, Yangzhamba Village, Hei Dong Cave China, Guizhou Province, Qianxi County, Honglin Town, Jisha Village, I Dong Cave (<xref ref-type="bibr" rid="B16">Golovatch et al. 2007</xref>; <xref ref-type="bibr" rid="B12">Golovatch and Geoffroy 2006</xref>)</td></tr><tr><td rowspan="1" colspan="1"><italic><tp:taxon-name><tp:taxon-name-part taxon-name-part-type="genus" reg="Pacidesmus">Pacidesmus</tp:taxon-name-part><tp:taxon-name-part taxon-name-part-type="species" reg="shelleyi">shelleyi</tp:taxon-name-part></tp:taxon-name></italic> Goolovatch, 1991</td><td rowspan="1" colspan="1">Thailand, Chieng Mai Province, Doi Inthanon National Park (<xref ref-type="bibr" rid="B9">Golovatch 1991</xref>)</td></tr><tr><td rowspan="1" colspan="1"><italic><tp:taxon-name><tp:taxon-name-part taxon-name-part-type="genus" reg="Pacidesmus">Pacidesmus</tp:taxon-name-part><tp:taxon-name-part taxon-name-part-type="species" reg="sinensis">sinensis</tp:taxon-name-part></tp:taxon-name></italic> (Golovatch &amp; Hoffman, 1989)</td><td rowspan="1" colspan="1">China, Guizhou Province, Ziyun County, Getuhe National Geopark, Suidao Dong Cave (<xref ref-type="bibr" rid="B24">Liu and Golovatch 2020</xref>) A cave in Guizhou Province and Cave Kaikou Dong, Zhenning County, Guizhou Province, China (<xref ref-type="bibr" rid="B25">Loksa 1960</xref>; <xref ref-type="bibr" rid="B14">Golovatch and Hoffman 1989</xref>; <xref ref-type="bibr" rid="B4">Chen and Meng 1990</xref>)</td></tr><tr><td rowspan="1" colspan="1"><italic><tp:taxon-name><tp:taxon-name-part taxon-name-part-type="genus" reg="Pacidesmus">Pacidesmus</tp:taxon-name-part><tp:taxon-name-part taxon-name-part-type="species" reg="superdraco">superdraco</tp:taxon-name-part></tp:taxon-name></italic> Golovatch, Geoffroy &amp; Mauriès, 2006</td><td rowspan="1" colspan="1">Cave Laitai Dong, Libo County, Guizhou Province (<xref ref-type="bibr" rid="B16">Golovatch et al. 2007</xref>)</td></tr><tr><td rowspan="1" colspan="1"><italic><tp:taxon-name><tp:taxon-name-part taxon-name-part-type="genus" reg="Pacidesmus">Pacidesmus</tp:taxon-name-part><tp:taxon-name-part taxon-name-part-type="species" reg="tiani">tiani</tp:taxon-name-part></tp:taxon-name></italic> Golovatch, Geoffroy &amp; Mauriès, 2010</td><td rowspan="1" colspan="1">China, Guangxi Prov., Huanjiang, Cave Gang Lai Dong (<xref ref-type="bibr" rid="B17">Golovatch et al. 2010</xref>)</td></tr><tr><td rowspan="1" colspan="1"><italic><tp:taxon-name><tp:taxon-name-part taxon-name-part-type="genus" reg="Pacidesmus">Pacidesmus</tp:taxon-name-part><tp:taxon-name-part taxon-name-part-type="species" reg="trifidus">trifidus</tp:taxon-name-part></tp:taxon-name></italic> Golovatch &amp; Geoffroy, 2014</td><td rowspan="1" colspan="1">China, Guangxi Prov., Guilin County, Grotte des Squelettes (<xref ref-type="bibr" rid="B13">Golovatch and Geoffroy 2014</xref>).</td></tr><tr><td rowspan="1" colspan="1"><italic><tp:taxon-name><tp:taxon-name-part taxon-name-part-type="genus" reg="Pacidesmus">Pacidesmus</tp:taxon-name-part><tp:taxon-name-part taxon-name-part-type="species" reg="trilobatus">trilobatus</tp:taxon-name-part></tp:taxon-name></italic> Liu &amp; Golovatch, 2020</td><td rowspan="1" colspan="1">China, Yunnan Province, Maguan County, Pojiao Town, Dayan Dong Cave China, Yunnan Province, Wenshan County, Liujing Town, Laozhai Village, I Dong Cave (<xref ref-type="bibr" rid="B24">Liu and Golovatch 2020</xref>).</td></tr><tr><td rowspan="1" colspan="1"><italic><tp:taxon-name><tp:taxon-name-part taxon-name-part-type="genus" reg="Pacidesmus">Pacidesmus</tp:taxon-name-part><tp:taxon-name-part taxon-name-part-type="species" reg="uncatus">uncatus</tp:taxon-name-part></tp:taxon-name></italic> Liu &amp; Golovatch, 2020</td><td rowspan="1" colspan="1">China, Yunnan Province, Qujing City, Zhanyi County, Tianshengqiao Dong Cave (<xref ref-type="bibr" rid="B24">Liu and Golovatch 2020</xref>)</td></tr><tr><td rowspan="1" colspan="1"><italic><tp:taxon-name><tp:taxon-name-part taxon-name-part-type="genus" reg="Pacidesmus">Pacidesmus</tp:taxon-name-part><tp:taxon-name-part taxon-name-part-type="species" reg="whitteni">whitteni</tp:taxon-name-part></tp:taxon-name></italic> Liu &amp; Golovatch, 2020</td><td rowspan="1" colspan="1">China, Guangxi Zhuang Autonomous Region, Fengshan County, Jinya Town, Hangdong Village, I Dong Cave (<xref ref-type="bibr" rid="B24">Liu and Golovatch 2020</xref>)</td></tr></tbody></table></table-wrap><fig id="F6" position="float" orientation="portrait"><object-id xmlns:xlink="http://www.w3.org/1999/xlink" content-type="doi" xlink:type="simple">10.3897/zookeys.1190.114958.figure6</object-id><object-id xmlns:xlink="http://www.w3.org/1999/xlink" content-type="arpha" xlink:type="simple">9E7541A7-D60C-5A41-B7A9-6C6122106858</object-id><label>Figure 6.</label><caption><p><italic><tp:taxon-name><tp:taxon-name-part taxon-name-part-type="genus" reg="Polydesmus">Polydesmus</tp:taxon-name-part><tp:taxon-name-part taxon-name-part-type="species" reg="vietnamicus">vietnamicus</tp:taxon-name-part></tp:taxon-name></italic> Nguyen, 2009 from Ha Giang Province (<abbrev xmlns:xlink="http://www.w3.org/1999/xlink" xlink:title="Institute of Ecology and Biological Resources" id="ABBRID0EO5AE" xlink:type="simple">IEBR</abbrev>-Myr 808) ♂, segment 7 with gonopods under the normal (<bold>A, B</bold>) and UV (<bold>C, D</bold>) light <bold>A, C</bold> posterior views <bold>B, D</bold> anterior views. Scale bars: 1 mm.</p></caption><graphic xmlns:xlink="http://www.w3.org/1999/xlink" xlink:href="zookeys-1190-259_article-114958__-g006.jpg" position="float" orientation="portrait" xlink:type="simple" id="oo_976112.jpg"><uri content-type="original_file" xlink:type="simple">https://binary.pensoft.net/fig/976112</uri></graphic></fig><p>The new species is assigned to <italic><tp:taxon-name><tp:taxon-name-part taxon-name-part-type="genus" reg="Pacidesmus">Pacidesmus</tp:taxon-name-part></tp:taxon-name></italic> because of the following characters: the seminal groove starts mesally, then recurves laterad at the base of a particularly prominent endomere branch to enter an accessory seminal chamber that opens on a setose pulvillus; endomere bears additional processes.</p><fig id="F7" position="float" orientation="portrait"><object-id xmlns:xlink="http://www.w3.org/1999/xlink" content-type="doi" xlink:type="simple">10.3897/zookeys.1190.114958.figure7</object-id><object-id xmlns:xlink="http://www.w3.org/1999/xlink" content-type="arpha" xlink:type="simple">8000A951-84F2-574C-AE9E-3B261FDA89B5</object-id><label>Figure 7.</label><caption><p><italic><tp:taxon-name><tp:taxon-name-part taxon-name-part-type="genus" reg="Polydesmus">Polydesmus</tp:taxon-name-part><tp:taxon-name-part taxon-name-part-type="species" reg="vietnamicus">vietnamicus</tp:taxon-name-part></tp:taxon-name></italic> Nguyen, 2009 from Ha Giang Province (<abbrev xmlns:xlink="http://www.w3.org/1999/xlink" xlink:title="Institute of Ecology and Biological Resources" id="ABBRID0E26AE" xlink:type="simple">IEBR</abbrev>-Myr 808) ♂, right gonopod under the UV light <bold>A</bold> ventral view <bold>B</bold> lateral view <bold>C</bold> dorsal view <bold>D</bold> mesal view. Scale bars: 1 mm.</p></caption><graphic xmlns:xlink="http://www.w3.org/1999/xlink" xlink:href="zookeys-1190-259_article-114958__-g007.jpg" position="float" orientation="portrait" xlink:type="simple" id="oo_976113.jpg"><uri content-type="original_file" xlink:type="simple">https://binary.pensoft.net/fig/976113</uri></graphic></fig></tp:treatment-sec><tp:treatment-sec sec-type="etymology" id="SECID0ENAAG"><title>Etymology.</title><p>The specific epithet is treated as a noun in apposition and is based on the “Tua Chua” district where the two caves are located.</p></tp:treatment-sec><tp:treatment-sec sec-type="description" id="SECID0ESAAG"><title>Description.</title><p>Holotype length <abbrev xmlns:xlink="http://www.w3.org/1999/xlink" xlink:title="cannula" id="ABBRID0EYAAG" xlink:type="simple">ca</abbrev> 16.3 mm, width of midbody pro- and metazonae 1.0 mm and 1.5 mm, respectively. In width, head &lt; collum &lt; segment 3 = 4 &lt; 2 &lt; 5 = 15, thereafter body gradually tapering towards telson (Figs <xref ref-type="fig" rid="F9">9</xref>, <xref ref-type="fig" rid="F10">10</xref>, <xref ref-type="fig" rid="F12">12</xref>). Colouration in alcohol rather uniformly white (Figs <xref ref-type="fig" rid="F8">8</xref>, <xref ref-type="fig" rid="F9">9</xref>). Body with 20 segments. Antennae long and only slightly clavate, possibly reaching past segment 3 if stretching laterally; antennomere 3 longest, approximately 1.3× longer than subequal antennomeres 4–6; antennomeres 5 and 6 each with a small, compact, distodorsal group of bacilliform sensilla; antennomere 7 with a minute dorsoparabasal cone and a distodorsal group of microscopic sensilla (Figs <xref ref-type="fig" rid="F9">9A–C</xref>, <xref ref-type="fig" rid="F11">11C</xref>).</p><fig id="F8" position="float" orientation="portrait"><object-id xmlns:xlink="http://www.w3.org/1999/xlink" content-type="doi" xlink:type="simple">10.3897/zookeys.1190.114958.figure8</object-id><object-id xmlns:xlink="http://www.w3.org/1999/xlink" content-type="arpha" xlink:type="simple">3DE1FF8E-C297-5BB4-B762-D6DEAFABC6DB</object-id><label>Figure 8.</label><caption><p><italic><tp:taxon-name><tp:taxon-name-part taxon-name-part-type="genus" reg="Polydesmus">Polydesmus</tp:taxon-name-part><tp:taxon-name-part taxon-name-part-type="species" reg="vietnamicus">vietnamicus</tp:taxon-name-part></tp:taxon-name></italic> Nguyen, 2009 from Ha Giang Province (<abbrev xmlns:xlink="http://www.w3.org/1999/xlink" xlink:title="Institute of Ecology and Biological Resources" id="ABBRID0ELCAG" xlink:type="simple">IEBR</abbrev>-Myr 808) ♂, right gonopod <bold>A</bold> mesal view <bold>B</bold> lateral view. Abbreviations: <italic><abbrev xmlns:xlink="http://www.w3.org/1999/xlink" xlink:title="coxites" id="ABBRID0EUCAG" xlink:type="simple">co</abbrev></italic> = coxite; <italic><abbrev xmlns:xlink="http://www.w3.org/1999/xlink" xlink:title="prefemorite" id="ABBRID0EZCAG" xlink:type="simple">pref</abbrev></italic> = prefemorite; <italic><abbrev xmlns:xlink="http://www.w3.org/1999/xlink" xlink:title="cannula" id="ABBRID0E5CAG" xlink:type="simple">ca</abbrev></italic> = cannula; <italic><abbrev xmlns:xlink="http://www.w3.org/1999/xlink" xlink:title="Endomere" id="ABBRID0EDDAG" xlink:type="simple">en</abbrev></italic> = endomere; <italic><abbrev xmlns:xlink="http://www.w3.org/1999/xlink" xlink:title="Solenomere" id="ABBRID0EIDAG" xlink:type="simple">sl</abbrev></italic> = solenomere; <italic><abbrev xmlns:xlink="http://www.w3.org/1999/xlink" xlink:title="teeth at about midway" id="ABBRID0ENDAG" xlink:type="simple">mt</abbrev></italic> = midway teeth; <italic><abbrev xmlns:xlink="http://www.w3.org/1999/xlink" xlink:title="around a distofemoral process" id="ABBRID0ESDAG" xlink:type="simple">ap</abbrev></italic> = additional process. Scale bars: 0.5 mm.</p></caption><graphic xmlns:xlink="http://www.w3.org/1999/xlink" xlink:href="zookeys-1190-259_article-114958__-g008.jpg" position="float" orientation="portrait" xlink:type="simple" id="oo_976114.jpg"><uri content-type="original_file" xlink:type="simple">https://binary.pensoft.net/fig/976114</uri></graphic></fig><fig id="F9" position="float" orientation="portrait"><object-id xmlns:xlink="http://www.w3.org/1999/xlink" content-type="doi" xlink:type="simple">10.3897/zookeys.1190.114958.figure9</object-id><object-id xmlns:xlink="http://www.w3.org/1999/xlink" content-type="arpha" xlink:type="simple">CB8B4561-39D6-5659-BC5D-1792526BBBA6</object-id><label>Figure 9.</label><caption><p><italic><tp:taxon-name><tp:taxon-name-part taxon-name-part-type="genus" reg="Pacidesmus">Pacidesmus</tp:taxon-name-part><tp:taxon-name-part taxon-name-part-type="species" reg="tuachua">tuachua</tp:taxon-name-part></tp:taxon-name></italic> sp. nov., holotype ♂ (<abbrev xmlns:xlink="http://www.w3.org/1999/xlink" xlink:title="Institute of Ecology and Biological Resources" id="ABBRID0EOEAG" xlink:type="simple">IEBR</abbrev>-Myr 951) <bold>A</bold> anterior part of body, dorsal view <bold>B</bold> anterior part of body, lateral view <bold>C</bold> anterior part of body, ventral view <bold>D</bold> segments 8–10, dorsal view. Scale bars: 1 mm.</p></caption><graphic xmlns:xlink="http://www.w3.org/1999/xlink" xlink:href="zookeys-1190-259_article-114958__-g009.jpg" position="float" orientation="portrait" xlink:type="simple" id="oo_976115.jpg"><uri content-type="original_file" xlink:type="simple">https://binary.pensoft.net/fig/976115</uri></graphic></fig><fig id="F10" position="float" orientation="portrait"><object-id xmlns:xlink="http://www.w3.org/1999/xlink" content-type="doi" xlink:type="simple">10.3897/zookeys.1190.114958.figure10</object-id><object-id xmlns:xlink="http://www.w3.org/1999/xlink" content-type="arpha" xlink:type="simple">88E53587-7D22-5D07-9E94-2298CF251542</object-id><label>Figure 10.</label><caption><p><italic><tp:taxon-name><tp:taxon-name-part taxon-name-part-type="genus" reg="Pacidesmus">Pacidesmus</tp:taxon-name-part><tp:taxon-name-part taxon-name-part-type="species" reg="tuachua">tuachua</tp:taxon-name-part></tp:taxon-name></italic> sp. nov., holotype ♂ (<abbrev xmlns:xlink="http://www.w3.org/1999/xlink" xlink:title="Institute of Ecology and Biological Resources" id="ABBRID0ESFAG" xlink:type="simple">IEBR</abbrev>-Myr 951) <bold>A</bold> segments 8–10, ventral view <bold>B–D</bold> posterior part of body, dorsal, vental and lateral views, respectively. Scale bars: 1 mm.</p></caption><graphic xmlns:xlink="http://www.w3.org/1999/xlink" xlink:href="zookeys-1190-259_article-114958__-g010.jpg" position="float" orientation="portrait" xlink:type="simple" id="oo_976116.jpg"><uri content-type="original_file" xlink:type="simple">https://binary.pensoft.net/fig/976116</uri></graphic></fig><p>Paraterga (Figs <xref ref-type="fig" rid="F9">9</xref>, <xref ref-type="fig" rid="F10">10</xref>, <xref ref-type="fig" rid="F12">12A–C</xref>) strongly developed, set high, starting with collum, dorsum faintly convex; paraterga mostly weakly upturned above dorsum. Caudolateral corner of paraterga acute, postcollum ones extending increasingly past rear tergal margin, especially so in segments 16–18. All poreless segments with three incisions, all pore-bearing ones with four minute incisions at lateral margin. Front margins of metaterga narrowly bordered and forming distinct shoulders.</p><p>Ozopores evident, dorsal, located in front of posteriormost marginal incision of paraterga 5, 7, 9, 10, 12–13, 15–19.</p><p>Metatergal sculpture typical, poorly developed, obliterate, with three transverse rows of typical (= polydesmid), setigerous, polygonal bosses. Tergal setae short, slightly longer only on collum, simple, often obliterate. Stricture between pro- and metazona wide, shallow and nearly smooth. Limbus exceedingly thin, microdenticulate (Fig. <xref ref-type="fig" rid="F12">12A–C</xref>). Pleurosternal carinae absent.</p><p>Epiproct (Figs <xref ref-type="fig" rid="F11">11A, B</xref>, <xref ref-type="fig" rid="F12">12C, D</xref>) short, conical, pre-apical lateral papillae evident. Hypoproct (Figs <xref ref-type="fig" rid="F11">11A</xref>, <xref ref-type="fig" rid="F12">12D</xref>) subtriangular; distolateral setiferous knobs small, but distinct and well separated.</p><fig id="F11" position="float" orientation="portrait"><object-id xmlns:xlink="http://www.w3.org/1999/xlink" content-type="doi" xlink:type="simple">10.3897/zookeys.1190.114958.figure11</object-id><object-id xmlns:xlink="http://www.w3.org/1999/xlink" content-type="arpha" xlink:type="simple">2575D4BE-2AA6-5E0E-A7F4-740811E3598E</object-id><label>Figure 11.</label><caption><p><italic><tp:taxon-name><tp:taxon-name-part taxon-name-part-type="genus" reg="Pacidesmus">Pacidesmus</tp:taxon-name-part><tp:taxon-name-part taxon-name-part-type="species" reg="tuachua">tuachua</tp:taxon-name-part></tp:taxon-name></italic> sp. nov., holotype ♂ (<abbrev xmlns:xlink="http://www.w3.org/1999/xlink" xlink:title="Institute of Ecology and Biological Resources" id="ABBRID0EZHAG" xlink:type="simple">IEBR</abbrev>-Myr 951) <bold>A</bold> telson, ventral view <bold>B</bold> telson, lateral view <bold>C</bold> right antenna, anterior view <bold>D</bold> gonopods in situ under UV light, ventral view. Scale bars: 1 mm.</p></caption><graphic xmlns:xlink="http://www.w3.org/1999/xlink" xlink:href="zookeys-1190-259_article-114958__-g011.jpg" position="float" orientation="portrait" xlink:type="simple" id="oo_976117.jpg"><uri content-type="original_file" xlink:type="simple">https://binary.pensoft.net/fig/976117</uri></graphic></fig><fig id="F12" position="float" orientation="portrait"><object-id xmlns:xlink="http://www.w3.org/1999/xlink" content-type="doi" xlink:type="simple">10.3897/zookeys.1190.114958.figure12</object-id><object-id xmlns:xlink="http://www.w3.org/1999/xlink" content-type="arpha" xlink:type="simple">F94DBC5D-46EF-5DEE-9B28-70E2763F4E2A</object-id><label>Figure 12.</label><caption><p><italic><tp:taxon-name><tp:taxon-name-part taxon-name-part-type="genus" reg="Pacidesmus">Pacidesmus</tp:taxon-name-part><tp:taxon-name-part taxon-name-part-type="species" reg="tuachua">tuachua</tp:taxon-name-part></tp:taxon-name></italic> sp. nov., holotype ♂ (<abbrev xmlns:xlink="http://www.w3.org/1999/xlink" xlink:title="Institute of Ecology and Biological Resources" id="ABBRID0E4IAG" xlink:type="simple">IEBR</abbrev>-Myr 951) <bold>A</bold> anterior part of body, under the UV light, dorsal view <bold>B</bold> segments 8–10, dorsal view <bold>C</bold> posterior part of body, dorsal view <bold>D</bold> posterior part of body, ventral view. Scale bars: 1 mm.</p></caption><graphic xmlns:xlink="http://www.w3.org/1999/xlink" xlink:href="zookeys-1190-259_article-114958__-g012.jpg" position="float" orientation="portrait" xlink:type="simple" id="oo_976118.jpg"><uri content-type="original_file" xlink:type="simple">https://binary.pensoft.net/fig/976118</uri></graphic></fig><p>Sterna without modifications, but setose (Fig. <xref ref-type="fig" rid="F10">10A, C</xref>).</p><p>Legs generally long and slender, apparently slightly incrassate, approximately 1.7–1.8× as long as midbody height, densely setose, almost all setae simple, poorly branching setae with minute, distal, side branchlets only on slender prefemora, latter devoid of lateral bulges.</p><p>Gonopods (Figs <xref ref-type="fig" rid="F11">11D</xref>, <xref ref-type="fig" rid="F12">12</xref>, <xref ref-type="fig" rid="F13">13</xref>) characteristically subfalcate (vs suberect in all other congeners). with large, rectangular coxites (<bold><abbrev xmlns:xlink="http://www.w3.org/1999/xlink" xlink:title="coxites" id="ABBRID0EEKAG" xlink:type="simple">co</abbrev></bold>), with a few long setae ventrally; a long, simple, flagelliform cannula (<bold><abbrev xmlns:xlink="http://www.w3.org/1999/xlink" xlink:title="cannula" id="ABBRID0EJKAG" xlink:type="simple">ca</abbrev></bold>) as usual. Telopodite elongate, stout, strongly falcate or C-shaped; prefemorite (<bold><abbrev xmlns:xlink="http://www.w3.org/1999/xlink" xlink:title="prefemorite" id="ABBRID0EOKAG" xlink:type="simple">pref</abbrev></bold>) densely setose; seminal groove starting mesally, then recurving laterad to run to the opening on a hairy pulvillus. Endomere (<bold><abbrev xmlns:xlink="http://www.w3.org/1999/xlink" xlink:title="Endomere" id="ABBRID0ETKAG" xlink:type="simple">en</abbrev></bold>) with two additional processes, a shorter, larger, broader triangular process at midlength (<bold><abbrev xmlns:xlink="http://www.w3.org/1999/xlink" xlink:title="process at midlength" id="ABBRID0EYKAG" xlink:type="simple">p1</abbrev></bold>), and a longer, acuter, triangular process at ¾ length (<bold><abbrev xmlns:xlink="http://www.w3.org/1999/xlink" xlink:title="process at ¾ length" id="ABBRID0E4KAG" xlink:type="simple">p2</abbrev></bold>). Tip of endomere unequally bifid, a longer and a shorter branch. Neither an exomere nor a clivus.</p><fig id="F13" position="float" orientation="portrait"><object-id xmlns:xlink="http://www.w3.org/1999/xlink" content-type="doi" xlink:type="simple">10.3897/zookeys.1190.114958.figure13</object-id><object-id xmlns:xlink="http://www.w3.org/1999/xlink" content-type="arpha" xlink:type="simple">715CACE8-FDFF-5350-8557-6F69D695C9F2</object-id><label>Figure 13.</label><caption><p><italic><tp:taxon-name><tp:taxon-name-part taxon-name-part-type="genus" reg="Pacidesmus">Pacidesmus</tp:taxon-name-part><tp:taxon-name-part taxon-name-part-type="species" reg="tuachua">tuachua</tp:taxon-name-part></tp:taxon-name></italic> sp. nov., holotype ♂ (<abbrev xmlns:xlink="http://www.w3.org/1999/xlink" xlink:title="Institute of Ecology and Biological Resources" id="ABBRID0EULAG" xlink:type="simple">IEBR</abbrev>-Myr 951) right gonopod, under UV light <bold>A</bold> mesal view <bold>B</bold> ventral view <bold>C</bold> lateral view <bold>D</bold> dorsal view. Scale bars: 1 mm.</p></caption><graphic xmlns:xlink="http://www.w3.org/1999/xlink" xlink:href="zookeys-1190-259_article-114958__-g013.jpg" position="float" orientation="portrait" xlink:type="simple" id="oo_976119.jpg"><uri content-type="original_file" xlink:type="simple">https://binary.pensoft.net/fig/976119</uri></graphic></fig><p><bold>Female.</bold> Slightly larger than male, length <abbrev xmlns:xlink="http://www.w3.org/1999/xlink" xlink:title="cannula" id="ABBRID0EJMAG" xlink:type="simple">ca</abbrev> 16.8 mm, width of pro- and metazona about 1.1 mm and 1.7 mm, respectively. Paraterga slightly less strongly developed. Legs unmodified, somewhat shorter and more slender. Vulvae highly elevated. Epigynal ridge low.</p></tp:treatment-sec><tp:treatment-sec sec-type="DNA barcode" id="SECID0ENMAG"><title>DNA barcode.</title><p>Two <abbrev xmlns:xlink="http://www.w3.org/1999/xlink" xlink:title="cytochrome c oxidase subunit I" id="ABBRID0ETMAG" xlink:type="simple">COI</abbrev> sequences (661 bp) were uploaded to the GenBank with the accession numbers <ext-link xmlns:xlink="http://www.w3.org/1999/xlink" xlink:href="PP118040" ext-link-type="gen" xlink:type="simple">PP118040</ext-link> and <ext-link xmlns:xlink="http://www.w3.org/1999/xlink" xlink:href="PP118041" ext-link-type="gen" xlink:type="simple">PP118041</ext-link>. The new species has a close <abbrev xmlns:xlink="http://www.w3.org/1999/xlink" xlink:title="cytochrome c oxidase subunit I" id="ABBRID0EBNAG" xlink:type="simple">COI</abbrev> identity to <italic><tp:taxon-name><tp:taxon-name-part taxon-name-part-type="genus" reg="Epanerchodus">Epanerchodus</tp:taxon-name-part><tp:taxon-name-part taxon-name-part-type="species" reg="koreanus">koreanus</tp:taxon-name-part></tp:taxon-name></italic> (<ext-link xmlns:xlink="http://www.w3.org/1999/xlink" xlink:href="NC051495" ext-link-type="gen" xlink:type="simple">NC051495</ext-link>) at 88.72% (query coverage 97%).</p></tp:treatment-sec><tp:treatment-sec sec-type="habitat" id="SECID0EVNAG"><title>Habitat.</title><p>This species is to be considered a true troglobiont because it shows the typical morphological features of a cave-dweller. It was collected exclusively in the dark zone of the caves as described below. Kho Chua La and Xa Nhe caves are both located close together, approximately 500 m in distance. These caves are at the centre of the Xa Nhe commune, Dien Bien Province, northwestern Vietnam. The two caves are tunnel-like: they are high (15–20 m), wide (15–20 m), and long (1,000–1,500 m). The floor is mainly wet, with clay, and some small pools. Several other millipede species have been found in these caves, including <italic><tp:taxon-name><tp:taxon-name-part taxon-name-part-type="genus" reg="Glyphiulus">Glyphiulus</tp:taxon-name-part></tp:taxon-name></italic> sp. (<tp:taxon-name><tp:taxon-name-part taxon-name-part-type="order">Spirostreptida</tp:taxon-name-part></tp:taxon-name>, <tp:taxon-name><tp:taxon-name-part taxon-name-part-type="family">Glyphiulidae</tp:taxon-name-part></tp:taxon-name>) and <italic><tp:taxon-name><tp:taxon-name-part taxon-name-part-type="genus" reg="Eutrichodesmus">Eutrichodesmus</tp:taxon-name-part></tp:taxon-name></italic> sp. (<tp:taxon-name><tp:taxon-name-part taxon-name-part-type="order">Polydesmida</tp:taxon-name-part></tp:taxon-name>,: <tp:taxon-name><tp:taxon-name-part taxon-name-part-type="family">Haplodesmidae</tp:taxon-name-part></tp:taxon-name>). The new species was found &gt;1000 m from the entrance.</p><p>Kho Chua La and Xa Nhe caves are located on the Tua Chua karst plateau in northeastern Dien Bien Province, northwestern Vietnam. The natural area is about 68,414 ha, and 70% of this area is composed of limestone mountains, which are known for their layers of majestic rugged rock and unique natural landscape. The karst region contains many stunning and well-known caves, such as Kho Chua La, Tham Khem, Hau Chua, Xa Nhe, and Pe Rang Ki (<xref ref-type="bibr" rid="B31">Nguyen et al. 2022</xref>). Furthermore, the Tua Chua karst plateau of northwestern Vietnam is close to the Yunnan and Sichuan karst regions of southwestern China. Given this, it is not surprising to discover the genus <italic><tp:taxon-name><tp:taxon-name-part taxon-name-part-type="genus" reg="Pacidesmus">Pacidesmus</tp:taxon-name-part></tp:taxon-name></italic> in northwestern Vietnam. The distance between <italic><tp:taxon-name><tp:taxon-name-part taxon-name-part-type="genus" reg="Pacidesmus">Pacidesmus</tp:taxon-name-part><tp:taxon-name-part taxon-name-part-type="species" reg="tuachua">tuachua</tp:taxon-name-part></tp:taxon-name></italic> sp. nov. and <italic><tp:taxon-name><tp:taxon-name-part taxon-name-part-type="genus" reg="Pacidesmus">Pacidesmus</tp:taxon-name-part><tp:taxon-name-part taxon-name-part-type="species" reg="trilobatus">trilobatus</tp:taxon-name-part></tp:taxon-name></italic> Liu &amp; Golovatch, 2020 from Guangxi Province, China, is about 150 km northeast–southwest (Fig. <xref ref-type="fig" rid="F1">1</xref>).</p><fig id="F14" position="float" orientation="portrait"><object-id xmlns:xlink="http://www.w3.org/1999/xlink" content-type="doi" xlink:type="simple">10.3897/zookeys.1190.114958.figure14</object-id><object-id xmlns:xlink="http://www.w3.org/1999/xlink" content-type="arpha" xlink:type="simple">B717A9D9-E15B-5E5B-80A8-BEFF20878BB6</object-id><label>Figure 14.</label><caption><p><italic><tp:taxon-name><tp:taxon-name-part taxon-name-part-type="genus" reg="Pacidesmus">Pacidesmus</tp:taxon-name-part><tp:taxon-name-part taxon-name-part-type="species" reg="tuachua">tuachua</tp:taxon-name-part></tp:taxon-name></italic> sp. nov., holotype ♂ (<abbrev xmlns:xlink="http://www.w3.org/1999/xlink" xlink:title="Institute of Ecology and Biological Resources" id="ABBRID0EXQAG" xlink:type="simple">IEBR</abbrev>-Myr 951) right gonopod <bold>A</bold> mesal view <bold>B</bold> lateral view. Abbreviations: <italic><abbrev xmlns:xlink="http://www.w3.org/1999/xlink" xlink:title="coxites" id="ABBRID0EARAG" xlink:type="simple">co</abbrev></italic> = coxite; <italic><abbrev xmlns:xlink="http://www.w3.org/1999/xlink" xlink:title="prefemorite" id="ABBRID0EFRAG" xlink:type="simple">pref</abbrev></italic> = prefemorite; <italic><abbrev xmlns:xlink="http://www.w3.org/1999/xlink" xlink:title="cannula" id="ABBRID0EKRAG" xlink:type="simple">ca</abbrev></italic> = cannula; <italic><abbrev xmlns:xlink="http://www.w3.org/1999/xlink" xlink:title="Endomere" id="ABBRID0EPRAG" xlink:type="simple">en</abbrev></italic> = endomere; <italic>pu</italic> = puvillus; <italic><abbrev xmlns:xlink="http://www.w3.org/1999/xlink" xlink:title="process at midlength" id="ABBRID0EWRAG" xlink:type="simple">p1</abbrev></italic> = first process; <italic><abbrev xmlns:xlink="http://www.w3.org/1999/xlink" xlink:title="process at ¾ length" id="ABBRID0E2RAG" xlink:type="simple">p2</abbrev></italic> = second process. Scale bars: 0.5 mm.</p></caption><graphic xmlns:xlink="http://www.w3.org/1999/xlink" xlink:href="zookeys-1190-259_article-114958__-g014.jpg" position="float" orientation="portrait" xlink:type="simple" id="oo_976120.jpg"><uri content-type="original_file" xlink:type="simple">https://binary.pensoft.net/fig/976120</uri></graphic></fig></tp:treatment-sec><tp:treatment-sec sec-type="remarks" id="SECID0EESAG"><title>Remarks.</title><p>While there remains a noticeable geographical gap between the mountainous northern Thailand species and the troglobionts of southern China, the discovery of a new species in northern Vietnam partially fills this gap. Like the more eastern species, the new species is also troglobiotic, and whether these species should be classified in a distinct genus related to a more restricted <italic><tp:taxon-name><tp:taxon-name-part taxon-name-part-type="genus" reg="Pacidesmus">Pacidesmus</tp:taxon-name-part></tp:taxon-name></italic> (including only the type species) needs exploration.</p><p>The discovery of a new species marks the first record of the genus <italic><tp:taxon-name><tp:taxon-name-part taxon-name-part-type="genus" reg="Pacidesmus">Pacidesmus</tp:taxon-name-part></tp:taxon-name></italic> in Vietnam.</p></tp:treatment-sec><tp:treatment-sec><!--Section generated to contain objects referenced in tp:taxon-treatment.--><fig id="F1" position="float" orientation="portrait"><object-id xmlns:xlink="http://www.w3.org/1999/xlink" content-type="doi" xlink:type="simple">10.3897/zookeys.1190.114958.figure1</object-id><object-id xmlns:xlink="http://www.w3.org/1999/xlink" content-type="arpha" xlink:type="simple">ABF84317-B0B1-551F-AC6C-8A38A873BE92</object-id><label>Figure 1.</label><caption><p>Records of polydesmid species in Vietnam and of all known <italic><tp:taxon-name><tp:taxon-name-part taxon-name-part-type="genus" reg="Pacidesmus">Pacidesmus</tp:taxon-name-part></tp:taxon-name></italic> species.</p></caption><graphic xmlns:xlink="http://www.w3.org/1999/xlink" xlink:href="zookeys-1190-259_article-114958__-g001.jpg" position="float" orientation="portrait" xlink:type="simple" id="oo_976107.jpg"><uri content-type="original_file" xlink:type="simple">https://binary.pensoft.net/fig/976107</uri></graphic></fig></tp:treatment-sec><ref-list><ref id="B17"><mixed-citation xmlns:xlink="http://www.w3.org/1999/xlink" xlink:type="simple"><person-group><name name-style="western"><surname>Golovatch</surname><given-names>SI</given-names></name><name name-style="western"><surname>Geoffroy</surname><given-names>JJ</given-names></name><name name-style="western"><surname>Mauriès</surname><given-names>JP</given-names></name></person-group> (<year>2010</year>) <article-title>Review of the Millipede Genus <italic><tp:taxon-name><tp:taxon-name-part taxon-name-part-type="genus">Pacidesmus</tp:taxon-name-part></tp:taxon-name></italic> Golovatch, 1991, with Descriptions of Three New Species from Caves in Southern China (<tp:taxon-name><tp:taxon-name-part taxon-name-part-type="class">Diplopoda</tp:taxon-name-part></tp:taxon-name>: <tp:taxon-name><tp:taxon-name-part taxon-name-part-type="order">Polydesmida</tp:taxon-name-part></tp:taxon-name>: <tp:taxon-name><tp:taxon-name-part taxon-name-part-type="family">Polydesmidae</tp:taxon-name-part></tp:taxon-name>).</article-title><source>Tropical Natural History</source><volume>10</volume>: <fpage>159</fpage>–<lpage>169</lpage>.</mixed-citation></ref><ref id="B13"><mixed-citation xmlns:xlink="http://www.w3.org/1999/xlink" xlink:type="simple"><person-group><name name-style="western"><surname>Golovatch</surname><given-names>SI</given-names></name><name name-style="western"><surname>Geoffroy</surname><given-names>JJ</given-names></name></person-group> (<year>2014</year>) <article-title>On some new or poorly-known species of the millipede family <tp:taxon-name><tp:taxon-name-part taxon-name-part-type="family">Polydesmidae</tp:taxon-name-part></tp:taxon-name> from southern China (<tp:taxon-name><tp:taxon-name-part taxon-name-part-type="class">Diplopoda</tp:taxon-name-part></tp:taxon-name>: <tp:taxon-name><tp:taxon-name-part taxon-name-part-type="order">Polydesmida</tp:taxon-name-part></tp:taxon-name>).</article-title><source>Russian Entomological Journal</source><volume>23</volume>(<issue>1</issue>): <fpage>91</fpage>–<lpage>105</lpage>. <ext-link xlink:href="10.15298/rusentj.23.2.01" ext-link-type="doi" xlink:type="simple">https://doi.org/10.15298/rusentj.23.2.01</ext-link></mixed-citation></ref><ref id="B16"><mixed-citation xmlns:xlink="http://www.w3.org/1999/xlink" xlink:type="simple"><person-group><name name-style="western"><surname>Golovatch</surname><given-names>SI</given-names></name><name name-style="western"><surname>Geoffroy</surname><given-names>J-J</given-names></name><name name-style="western"><surname>Mauriès</surname><given-names>J-P</given-names></name></person-group> (<year>2007</year>) <article-title>Several new or poorly-known cavernicolous millipedes from southern China.</article-title><source><tp:taxon-name><tp:taxon-name-part taxon-name-part-type="phylum">Arthropoda</tp:taxon-name-part></tp:taxon-name> Selecta</source><volume>15</volume>: <fpage>81</fpage>–<lpage>89</lpage>.</mixed-citation></ref><ref id="B12"><mixed-citation xmlns:xlink="http://www.w3.org/1999/xlink" xlink:type="simple"><person-group><name name-style="western"><surname>Golovatch</surname><given-names>SI</given-names></name><name name-style="western"><surname>Geoffroy</surname><given-names>J-J</given-names></name></person-group> (<year>2006</year>) <article-title>Review of the Southeast Asian millipede genus <italic><tp:taxon-name><tp:taxon-name-part taxon-name-part-type="genus">Pacidesmus</tp:taxon-name-part></tp:taxon-name></italic> Golovatch, with the description of a new troglobitic species from southern China (<tp:taxon-name><tp:taxon-name-part taxon-name-part-type="class">Diplopoda</tp:taxon-name-part></tp:taxon-name>: <tp:taxon-name><tp:taxon-name-part taxon-name-part-type="order">Polydesmida</tp:taxon-name-part></tp:taxon-name>: <tp:taxon-name><tp:taxon-name-part taxon-name-part-type="family">Polydesmidae</tp:taxon-name-part></tp:taxon-name>).</article-title><source>Zootaxa</source><volume>1325</volume>(<issue>1</issue>): <fpage>363</fpage>–<lpage>368</lpage>. <ext-link xlink:href="10.11646/zootaxa.1325.1.24" ext-link-type="doi" xlink:type="simple">https://doi.org/10.11646/zootaxa.1325.1.24</ext-link></mixed-citation></ref><ref id="B9"><mixed-citation xmlns:xlink="http://www.w3.org/1999/xlink" xlink:type="simple"><person-group><name name-style="western"><surname>Golovatch</surname><given-names>SI</given-names></name></person-group> (<year>1991</year>) <article-title>The millipede family <tp:taxon-name><tp:taxon-name-part taxon-name-part-type="family">Polydesmidae</tp:taxon-name-part></tp:taxon-name> in Southeast Asia, with notes on phylogeny (<tp:taxon-name><tp:taxon-name-part taxon-name-part-type="class">Diplopoda</tp:taxon-name-part></tp:taxon-name>: <tp:taxon-name><tp:taxon-name-part taxon-name-part-type="order">Polydesmida</tp:taxon-name-part></tp:taxon-name>).</article-title><source>Steenstrupia (Copenhagen)</source><volume>17</volume>: <fpage>141</fpage>–<lpage>159</lpage>.</mixed-citation></ref><ref id="B24"><mixed-citation xmlns:xlink="http://www.w3.org/1999/xlink" xlink:type="simple"><person-group><name name-style="western"><surname>Liu</surname><given-names>WX</given-names></name><name name-style="western"><surname>Golovatch</surname><given-names>SI</given-names></name></person-group> (<year>2020</year>) <article-title>Three new cavernicolous species and three new records of the millipede genus <italic><tp:taxon-name><tp:taxon-name-part taxon-name-part-type="genus">Pacidesmus</tp:taxon-name-part></tp:taxon-name></italic> from southern China (<tp:taxon-name><tp:taxon-name-part taxon-name-part-type="class">Diplopoda</tp:taxon-name-part></tp:taxon-name>, <tp:taxon-name><tp:taxon-name-part taxon-name-part-type="order">Polydesmida</tp:taxon-name-part></tp:taxon-name>, <tp:taxon-name><tp:taxon-name-part taxon-name-part-type="family">Polydesmidae</tp:taxon-name-part></tp:taxon-name>).</article-title><source>The Raffles Bulletin of Zoology</source><volume>35</volume>: <fpage>78</fpage>–<lpage>87</lpage>.</mixed-citation></ref><ref id="B25"><mixed-citation xmlns:xlink="http://www.w3.org/1999/xlink" xlink:type="simple"><person-group><name name-style="western"><surname>Loksa</surname><given-names>I</given-names></name></person-group> (<year>1960</year>) <article-title>Einige neue Diplopoden- und Chilopodenaren aus chinesischen Höhlen.</article-title><source>Acta Zoologica Academiae Scientiarum Hungaricae</source><volume>6</volume>: <fpage>135</fpage>–<lpage>148</lpage>.</mixed-citation></ref><ref id="B14"><mixed-citation xmlns:xlink="http://www.w3.org/1999/xlink" xlink:type="simple"><person-group><name name-style="western"><surname>Golovatch</surname><given-names>SI</given-names></name><name name-style="western"><surname>Hoffman</surname><given-names>RL</given-names></name></person-group> (<year>1989</year>) <article-title>Identity of <italic><tp:taxon-name><tp:taxon-name-part taxon-name-part-type="genus">Polydesmus</tp:taxon-name-part><tp:taxon-name-part taxon-name-part-type="species">hamatus</tp:taxon-name-part></tp:taxon-name></italic> Brandt, 1841, a Malagasy milliped (<tp:taxon-name><tp:taxon-name-part taxon-name-part-type="class">Diplopoda</tp:taxon-name-part></tp:taxon-name><tp:taxon-name><tp:taxon-name-part taxon-name-part-type="order">Polydesmida</tp:taxon-name-part></tp:taxon-name><tp:taxon-name><tp:taxon-name-part taxon-name-part-type="family">Dalodesmidae</tp:taxon-name-part></tp:taxon-name>).</article-title><source>Tropical Zoology</source><volume>2</volume>(<issue>2</issue>): <fpage>159</fpage>–<lpage>164</lpage>. <ext-link xlink:href="10.1080/03946975.1989.10539436" ext-link-type="doi" xlink:type="simple">https://doi.org/10.1080/03946975.1989.10539436</ext-link></mixed-citation></ref><ref id="B4"><mixed-citation xmlns:xlink="http://www.w3.org/1999/xlink" xlink:type="simple"><person-group><name name-style="western"><surname>Chen</surname><given-names>JX</given-names></name><name name-style="western"><surname>Meng</surname><given-names>WX</given-names></name></person-group> (<year>1990</year>) <article-title>A revision of the specific name of <italic><tp:taxon-name><tp:taxon-name-part taxon-name-part-type="genus">Polydesmus</tp:taxon-name-part><tp:taxon-name-part taxon-name-part-type="species">hamatus</tp:taxon-name-part></tp:taxon-name></italic> Loksa, 1960 with a redescription (<tp:taxon-name><tp:taxon-name-part taxon-name-part-type="class">Diplopoda</tp:taxon-name-part></tp:taxon-name>: <tp:taxon-name><tp:taxon-name-part taxon-name-part-type="order">Polydesmida</tp:taxon-name-part></tp:taxon-name>: <tp:taxon-name><tp:taxon-name-part taxon-name-part-type="family">Polydesmidae</tp:taxon-name-part></tp:taxon-name>).</article-title><source>Journal of Nanjing University</source><volume>26</volume>: <fpage>277</fpage>–<lpage>281</lpage>.</mixed-citation></ref><ref id="B31"><mixed-citation xmlns:xlink="http://www.w3.org/1999/xlink" xlink:type="simple"><person-group><name name-style="western"><surname>Nguyen</surname><given-names>NTP</given-names></name><name name-style="western"><surname>Tran</surname><given-names>BD</given-names></name><name name-style="western"><surname>Do</surname><given-names>DL</given-names></name></person-group> (<year>2022</year>) <article-title>Assessing the potential of community-based ecotourism toward sustainable development: A case study in Tua Chua karst plateau – Dien Bien – Vietnam.</article-title><source>Geo Journal of Tourism and Geosites</source><volume>44</volume>(<issue>4</issue>): <fpage>1300</fpage>–<lpage>1305</lpage>. <ext-link xlink:href="10.30892/gtg.44414-946" ext-link-type="doi" xlink:type="simple">https://doi.org/10.30892/gtg.44414-946</ext-link></mixed-citation></ref></ref-list></tp:taxon-treatment>
